# Supplementary material for: Toll/interleukin-1 receptor (TIR) domain-containing proteins have NAD-RNA decapping activity
Source: Nat Commun. 2024 Mar 13;15:2261. doi: 10.1038/s41467-024-46499-y (PMC10937652; doi:10.1038/s41467-024-46499-y)
Supplement: Supplementary file 4 — Supplementary Data 1 [file 41467_2024_46499_MOESM4_ESM.xlsx]

## Sheet: Sheet1
Supplementary Data 1: NAD-RNA-producing genes identified by SPAAC-NAD-Seq in E. coli RNA after AbTir pre-treatment in vitro.
GeneID	log2FC	log2CPM	P-value	FDR
ECD_t00026	2.81606	6.27965	4.1798e-41	1.65019e-37
ECD_t00025	2.09877	6.37637	6.06716e-36	1.19766e-32
ECD_t00036	4.15495	3.06397	5.31222e-17	4.19453e-14
ECD_n04295	2.99346	7.10224	1.30608e-15	8.59402e-13
ECD_03906	3.05083	6.76385	9.48562e-12	3.74492e-09
ECD_t00033	3.63151	3.59758	3.10803e-11	1.1155e-08
ECD_r00009	1.64755	13.0841	1.25912e-06	0.000248551
ECD_01944	1.09827	4.28708	2.30566e-06	0.000379281
ECD_04177	1.31725	3.7197	8.20038e-06	0.000952209
ECD_r00022	2.84565	2.05525	1.05064e-05	0.0011522
ECD_01771	1.61784	2.20391	0.000803413	0.0415068
ECD_02238	1.14107	3.34202	0.000869554	0.0434557
