# Supplementary material for: Toll/interleukin-1 receptor (TIR) domain-containing proteins have NAD-RNA decapping activity
Source: Nat Commun. 2024 Mar 13;15:2261. doi: 10.1038/s41467-024-46499-y (PMC10937652; doi:10.1038/s41467-024-46499-y)
Supplement: Supplementary file 5 — Supplementary Data 2 [file 41467_2024_46499_MOESM5_ESM.xlsx]

## Sheet: Sheet1
Supplementary Data 2: NAD-RNA-producing genes identified by SPAAC-NAD-Seq in E. coli RNA after AbTir-E/A pre-treatment in vitro.
GeneID	logFC	logCPM	PValue	FDR
ECD_02313	5.43799	9.66574	0	0
ECD_00770	4.9293	10.0454	0	0
ECD_00403	4.79804	8.5704	0	0
ECD_01090	4.78378	13.9098	0	0
ECD_02755	4.74901	11.0035	0	0
ECD_00214	4.6959	9.2582	0	0
ECD_03645	4.63284	8.92914	0	0
ECD_00202	4.60992	11.3329	0	0
ECD_00269	4.40802	8.60767	0	0
ECD_04010	4.38185	7.87925	0	0
ECD_02742	4.25227	10.2987	0	0
ECD_01761	4.24034	9.07433	0	0
ECD_03674	4.18425	8.61206	0	0
ECD_03572	4.11526	9.09298	0	0
ECD_02215	4.0875	10.2707	0	0
ECD_02640	4.05054	12.0814	0	0
ECD_01042	3.97163	9.07378	0	0
ECD_03884	3.9185	7.96692	0	0
ECD_04014	3.82005	9.73105	0	0
ECD_00206	3.77523	7.78308	0	0
ECD_01647	3.76189	12.1813	0	0
ECD_01819	3.71701	9.70306	0	0
ECD_02878	3.68633	10.0256	0	0
ECD_00312	3.66533	7.99989	0	0
ECD_02024	3.66387	13.6707	0	0
ECD_03343	3.54969	12.613	0	0
ECD_01062	3.5261	8.76217	0	0
ECD_00280	3.48635	10.2822	0	0
ECD_00969	3.44547	9.2426	0	0
ECD_03297	3.4433	9.41167	0	0
ECD_01695	3.40205	8.15376	0	0
ECD_01309	3.37733	10.1635	0	0
ECD_01128	3.35807	8.92847	0	0
ECD_03896	3.35416	10.1949	0	0
ECD_00125	3.35081	8.75557	0	0
ECD_01682	3.34632	11.3927	0	0
ECD_00970	3.31145	10.5072	0	0
ECD_02526	3.30985	9.09446	0	0
ECD_01708	3.30488	13.3268	0	0
ECD_00270	3.2966	8.20469	0	0
ECD_01681	3.27495	12.1815	0	0
ECD_01929	3.22646	8.53499	0	0
ECD_03473	3.1942	8.51087	0	0
ECD_00145	3.18105	10.3767	0	0
ECD_04266	3.1627	9.32939	0	0
ECD_00962	3.15584	8.33786	0	0
ECD_00923	3.1428	8.71479	0	0
ECD_02424	3.10799	9.4493	0	0
ECD_04339	3.09629	11.0693	0	0
ECD_04078	3.08723	9.14789	0	0
ECD_02635	3.08163	8.97519	0	0
ECD_01605	3.06901	10.4736	0	0
ECD_03321	3.00628	10.2192	0	0
ECD_01688	2.97101	12.7612	0	0
ECD_00373	2.96633	8.38047	0	0
ECD_00795	2.96476	9.81919	0	0
ECD_02678	2.95963	9.49149	0	0
ECD_01056	2.95013	11.154	0	0
ECD_02747	2.93293	8.61279	0	0
ECD_02326	2.8651	11.342	0	0
ECD_00170	2.82136	10.845	0	0
ECD_02758	2.78249	9.33977	0	0
ECD_04102	2.77444	9.37291	0	0
ECD_02737	2.74139	11.0048	0	0
ECD_04135	2.73961	8.75742	0	0
ECD_04121	2.70653	10.1325	0	0
ECD_00153	2.70249	10.3898	0	0
ECD_00634	2.67157	8.36016	0	0
ECD_03200	2.66034	10.3985	0	0
ECD_03044	2.65379	9.30194	0	0
ECD_03093	2.65073	9.51903	0	0
ECD_03989	2.64992	8.48906	0	0
ECD_04009	2.62411	12.8869	0	0
ECD_01310	2.58495	11.063	0	0
ECD_03091	2.57598	9.17735	0	0
ECD_03738	2.49996	9.14857	0	0
ECD_00456	2.49447	10.3171	0	0
ECD_00806	2.44851	9.24632	0	0
ECD_02370	2.43802	9.72716	0	0
ECD_01733	2.41631	9.86028	0	0
ECD_00768	2.36837	9.62508	0	0
ECD_04272	2.36632	9.96586	0	0
ECD_03628	2.35584	9.70571	0	0
ECD_n04353	2.31917	14.4475	0	0
ECD_01498	2.29348	9.41925	0	0
ECD_02528	2.20044	11.2989	0	0
ECD_00885	1.94757	12.2966	2.03E-310	0
ECD_02963	2.58396	9.1424	3.17849e-305	1.35762e-303
ECD_03020	3.4154	7.59607	1.2995e-302	5.49211e-301
ECD_00967	2.25373	9.106	3.22446e-296	1.34856e-294
ECD_00232	2.10767	10.0037	6.01495e-289	2.4394e-287
ECD_04251	2.0028	10.9464	6.28094e-286	2.5218e-284
ECD_01539	4.12061	7.1442	9.41136e-284	3.70457e-282
ECD_01612	2.30749	8.71174	9.49507e-283	3.70123e-281
ECD_03926	3.11963	8.02255	1.30358e-279	5.03257e-278
ECD_02239	2.40374	8.43386	5.07754e-277	1.94155e-275
ECD_01379	3.58761	7.45719	6.99136e-274	2.62339e-272
ECD_10021	2.88728	7.89279	1.56711e-272	5.82587e-271
ECD_00399	3.41885	7.36483	7.25296e-272	2.67162e-270
ECD_02865	2.35159	8.61597	5.14607e-271	1.87832e-269
ECD_03584	2.33926	8.30358	7.03254e-269	2.54375e-267
ECD_01271	2.86319	8.09239	1.02933e-265	3.68996e-264
ECD_01734	2.16021	9.5801	1.3633e-259	4.84393e-258
ECD_03848	2.67034	8.08307	2.82115e-258	9.93588e-257
ECD_01626	1.82146	14.0624	7.73105e-258	2.69915e-256
ECD_00412	2.36874	8.14504	2.76569e-257	9.57261e-256
ECD_02167	1.82882	11.903	8.88022e-257	3.04736e-255
ECD_03080	3.28052	7.35598	2.93106e-256	9.97307e-255
ECD_03726	2.71068	8.16401	1.74546e-249	5.88911e-248
ECD_01487	3.2695	7.35994	3.22667e-249	1.07959e-247
ECD_04045	2.30648	8.16262	1.59373e-247	5.2883e-246
ECD_01920	3.59759	7.47777	3.36853e-247	1.10858e-245
ECD_03207	2.35693	8.4408	4.08855e-245	1.3346e-243
ECD_02912	2.68931	8.20489	8.39081e-245	2.71686e-243
ECD_01748	1.75443	11.6546	2.30477e-244	7.40292e-243
ECD_01910	1.98748	9.76326	5.73554e-243	1.82763e-241
ECD_00388	1.90393	10.0352	2.89326e-241	9.1468e-240
ECD_03911	2.67192	7.86341	3.48754e-240	1.09394e-238
ECD_03024	2.1654	8.75778	2.4473e-238	7.61697e-237
ECD_04056	1.81815	10.2425	1.08757e-237	3.35891e-236
ECD_01796	3.88027	6.89981	1.18346e-236	3.62718e-235
ECD_03277	1.81817	13.3493	2.94112e-236	8.9459e-235
ECD_01255	2.7523	7.67658	1.28963e-235	3.89312e-234
ECD_00149	2.15732	8.53807	2.18379e-235	6.54322e-234
ECD_04217	2.82901	7.6666	8.93037e-231	2.65596e-229
ECD_02298	2.15776	8.64129	2.55032e-229	7.47411e-228
ECD_02585	2.60616	7.73131	2.9506e-226	8.58454e-225
ECD_00066	2.64873	7.70186	7.16562e-224	2.06978e-222
ECD_01168	3.18718	7.14676	1.46521e-223	4.20201e-222
ECD_01319	2.43565	8.19722	1.30099e-222	3.67851e-221
ECD_01180	1.62426	11.9712	1.85068e-222	5.19613e-221
ECD_00283	2.46899	7.82243	2.58981e-217	7.12197e-216
ECD_01899	2.39287	8.22226	5.49515e-217	1.50089e-215
ECD_04057	3.27776	7.11849	7.33101e-216	1.98878e-214
ECD_03755	1.94445	9.12797	1.74821e-211	4.64839e-210
ECD_01055	2.81375	7.27569	7.86982e-207	2.06519e-205
ECD_02083	2.5639	7.6894	4.76253e-206	1.24166e-204
ECD_04021	2.00912	8.60562	5.08811e-206	1.31798e-204
ECD_03063	2.62736	7.54985	7.60384e-206	1.95701e-204
ECD_03443	2.19536	8.2744	4.35194e-204	1.11293e-202
ECD_02849	2.79368	7.41856	1.34554e-199	3.41921e-198
ECD_00542	2.17254	8.01821	9.19526e-199	2.32195e-197
ECD_02875	2.71091	7.30676	4.48251e-198	1.12483e-196
ECD_04256	2.68734	7.34325	7.60598e-198	1.89677e-196
ECD_00966	1.84491	8.72708	1.91699e-194	4.72191e-193
ECD_02468	3.00462	7.16475	1.80643e-191	4.39565e-190
ECD_02156	3.44896	6.68421	7.126e-190	1.72355e-188
ECD_03659	1.64509	9.43574	7.32963e-190	1.76218e-188
ECD_01091	1.66297	10.3904	1.49158e-189	3.5647e-188
ECD_02289	1.84435	8.60165	1.44813e-188	3.42015e-187
ECD_03987	2.91302	7.12644	3.7388e-188	8.77852e-187
ECD_00397	1.72456	8.99671	6.31197e-188	1.4734e-186
ECD_02726	2.39156	7.58121	1.02939e-184	2.37528e-183
ECD_02474	2.73137	7.19377	4.54544e-184	1.04285e-182
ECD_n04366	3.45942	7.58565	7.10692e-181	1.60305e-179
ECD_01719	3.40823	6.63476	4.47023e-180	1.00268e-178
ECD_02625	1.73217	9.77164	6.68286e-180	1.49065e-178
ECD_00971	2.73789	7.13584	1.66104e-178	3.64431e-177
ECD_01808	3.71748	6.58337	5.93536e-177	1.29513e-175
ECD_01254	2.25123	7.6725	8.09184e-176	1.73737e-174
ECD_00208	2.28065	7.58112	4.6088e-174	9.79065e-173
ECD_03937	1.73728	8.76789	1.21984e-173	2.57771e-172
ECD_03457	1.69578	8.81567	1.52818e-171	3.21239e-170
ECD_04270	2.99087	6.73615	2.22969e-167	4.63844e-166
ECD_03598	2.61456	7.22994	2.36851e-167	4.90184e-166
ECD_02175	2.57932	7.31405	3.20094e-167	6.59066e-166
ECD_04080	1.99175	7.96635	7.21718e-167	1.47842e-165
ECD_02367	1.71195	8.6516	3.2037e-164	6.43143e-163
ECD_03097	1.87681	7.96019	2.05619e-162	4.10726e-161
ECD_02448	2.18064	7.52121	8.31531e-162	1.65277e-160
ECD_02267	1.87255	8.06009	3.11079e-161	6.12247e-160
ECD_04379	2.28389	7.66302	7.39036e-161	1.44743e-159
ECD_02546	1.48593	10.2483	1.59146e-159	3.05727e-158
ECD_03476	1.84876	8.37072	7.85406e-158	1.48746e-156
ECD_01615	2.57833	7.15209	2.05509e-157	3.8738e-156
ECD_00343	1.87289	7.96707	1.4836e-156	2.78349e-155
ECD_03516	2.50363	7.23265	1.94685e-156	3.63562e-155
ECD_02924	1.93085	7.77851	2.15588e-155	3.98888e-154
ECD_01385	2.21013	7.37751	3.5487e-155	6.5358e-154
ECD_03751	1.87332	7.94898	7.04621e-153	1.28593e-151
ECD_00911	1.60502	8.70658	1.12188e-152	2.02898e-151
ECD_03011	2.13324	7.47599	1.44135e-150	2.572e-149
ECD_02112	2.15262	7.53991	1.02902e-149	1.81207e-148
ECD_03519	2.97976	6.63781	1.99559e-149	3.48361e-148
ECD_01321	2.54866	6.8624	3.65187e-143	6.23926e-142
ECD_02486	1.28537	14.1994	1.87058e-142	3.18236e-141
ECD_03037	2.70625	6.79314	3.92873e-142	6.59994e-141
ECD_01555	2.45032	6.90399	5.31009e-142	8.84648e-141
ECD_00367	1.76275	8.20281	2.24544e-141	3.7254e-140
ECD_00763	2.12916	7.31126	3.47676e-141	5.69762e-140
ECD_04125	3.11057	6.53374	2.1142e-140	3.40904e-139
ECD_00960	2.08677	7.56453	2.74785e-140	4.39547e-139
ECD_03049	2.76998	6.67067	9.81515e-140	1.55762e-138
ECD_03850	2.49328	7.03595	2.06183e-139	3.25916e-138
ECD_00374	1.55922	8.83522	1.26248e-136	1.97232e-135
ECD_01582	1.96595	7.67941	2.14703e-136	3.32832e-135
ECD_01843	2.2611	7.02998	1.3555e-135	2.0932e-134
ECD_00131	2.71231	6.6545	2.72386e-135	4.19015e-134
ECD_01043	2.30105	7.05308	3.19895e-135	4.90221e-134
ECD_01137	3.13743	6.27177	3.06004e-134	4.61882e-133
ECD_00652	1.73743	7.95669	5.87896e-133	8.77472e-132
ECD_03144	2.87326	6.44174	6.95269e-133	1.03389e-131
ECD_01800	1.56447	8.63684	1.30314e-132	1.93067e-131
ECD_01817	2.48483	6.77537	2.45994e-132	3.63113e-131
ECD_03219	2.34227	6.96536	3.24481e-131	4.75472e-130
ECD_01710	3.15964	6.24679	2.16275e-130	3.13481e-129
ECD_03291	1.57539	8.32035	3.65785e-129	5.2639e-128
ECD_03202	2.16542	7.05438	1.41381e-127	1.99875e-126
ECD_00007	2.52225	6.9086	9.69234e-127	1.36066e-125
ECD_03364	1.66569	8.0314	1.78701e-126	2.49127e-125
ECD_02032	1.89017	7.46035	1.82641e-125	2.51994e-124
ECD_01621	1.8381	7.73823	8.87539e-125	1.21206e-123
ECD_01488	3.33634	6.13601	1.53685e-124	2.09168e-123
ECD_02368	2.04044	7.2427	6.79529e-124	9.1554e-123
ECD_00082	1.65977	8.20127	1.43347e-123	1.92487e-122
ECD_01652	1.5704	8.1413	3.71505e-123	4.97198e-122
ECD_01406	1.47779	8.72767	5.37182e-123	7.14167e-122
ECD_00252	3.74533	5.94345	8.97257e-123	1.18894e-121
ECD_04174	3.17879	6.11992	1.3642e-121	1.77258e-120
ECD_00248	3.01669	6.20937	7.53163e-120	9.69214e-119
ECD_00869	2.18099	7.04779	8.39322e-120	1.07664e-118
ECD_03103	2.35387	6.78048	4.26274e-119	5.45061e-118
ECD_03917	1.20016	10.7373	1.83895e-118	2.33651e-117
ECD_01813	3.17323	6.06517	3.02176e-118	3.82725e-117
ECD_03203	2.1402	7.11005	6.18941e-118	7.81462e-117
ECD_00234	1.53238	8.22321	1.62778e-116	2.02966e-115
ECD_00696	2.3003	6.84719	1.30125e-115	1.59771e-114
ECD_04103	1.40792	8.74159	3.86274e-114	4.68547e-113
ECD_02441	1.53487	8.13835	6.16557e-114	7.45625e-113
ECD_02265	1.85916	7.30708	7.93301e-114	9.56488e-113
ECD_00246	1.62423	7.77725	1.21341e-113	1.45864e-112
ECD_03522	2.50817	6.67558	1.09578e-112	1.30939e-111
ECD_00753	1.45009	9.41107	5.68708e-112	6.75551e-111
ECD_00648	2.80764	6.24738	3.11717e-111	3.65949e-110
ECD_00784	2.3042	6.6177	1.78081e-110	2.07848e-109
ECD_00034	2.23133	6.76151	5.60494e-110	6.504e-109
ECD_03849	2.06449	6.8778	7.00784e-110	8.0852e-109
ECD_01709	2.15234	7.06451	7.26703e-110	8.36021e-109
ECD_03879	2.62216	6.3102	1.20846e-109	1.38627e-108
ECD_02882	2.27246	6.76048	2.03877e-109	2.33209e-108
ECD_02194	2.62009	6.3383	3.84846e-109	4.38964e-108
ECD_02288	2.48437	6.4438	4.96036e-109	5.64188e-108
ECD_03679	2.01071	6.92717	1.20516e-108	1.36302e-107
ECD_03137	1.55451	7.89848	1.346e-108	1.51803e-107
ECD_02396	4.10155	5.55956	3.47559e-108	3.8979e-107
ECD_03779	1.11012	11.7679	2.08155e-106	2.2897e-105
ECD_02741	1.80144	7.26055	6.78609e-105	7.36383e-104
ECD_03045	1.69359	7.472	4.36368e-104	4.70972e-103
ECD_02935	1.33045	8.55483	7.03851e-104	7.55604e-103
ECD_04126	1.29306	9.02569	1.72688e-102	1.8294e-101
ECD_03289	1.46704	7.95857	2.61437e-102	2.76229e-101
ECD_03151	1.17116	10.3669	2.86008e-102	3.01397e-101
ECD_00173	1.93048	7.00374	1.73269e-101	1.82114e-100
ECD_03527	3.29555	5.77109	1.74519e-101	1.82949e-100
ECD_02632	1.46378	8.12967	2.19407e-101	2.29406e-100
ECD_03783	2.50657	6.38327	2.96145e-101	3.08836e-100
ECD_00475	1.49106	7.71058	3.63767e-100	3.75456e-99
ECD_01421	2.19276	6.6638	6.77687e-100	6.9767e-99
ECD_01630	2.81708	6.00547	1.2282e-99	1.25796e-98
ECD_01247	2.53539	6.23624	2.43315e-99	2.48577e-98
ECD_00948	3.07077	5.86498	1.1772e-98	1.19657e-97
ECD_02537	1.68432	7.3789	2.5566e-98	2.59211e-97
ECD_n04344	1.63324	11.5594	7.71648e-98	7.80394e-97
ECD_00378	4.08998	5.4024	2.42684e-97	2.44818e-96
ECD_00708	1.09779	11.1067	2.54362e-97	2.55956e-96
ECD_01096	1.30183	8.41629	7.45063e-97	7.47857e-96
ECD_04017	1.59238	7.54544	1.50571e-96	1.5001e-95
ECD_01879	2.02182	6.78367	1.67892e-96	1.66853e-95
ECD_00184	1.412	8.43518	1.99206e-96	1.97484e-95
ECD_01618	2.62999	6.1431	2.06129e-96	2.03845e-95
ECD_02975	3.16262	5.90436	2.3375e-96	2.30591e-95
ECD_01050	1.70572	7.24982	1.64888e-95	1.62261e-94
ECD_03799	1.84975	7.2572	2.70188e-95	2.64587e-94
ECD_01589	2.47233	6.24185	4.22878e-95	4.13103e-94
ECD_02281	3.23271	5.69106	9.40502e-95	9.16533e-94
ECD_01886	1.88417	7.01136	1.04022e-94	1.01125e-93
ECD_03040	1.42988	7.86134	3.6626e-94	3.54346e-93
ECD_03447	2.428	6.28936	8.26141e-93	7.89751e-92
ECD_04033	1.91962	6.96564	1.05099e-92	1.00231e-91
ECD_00533	1.12879	9.26486	1.13129e-92	1.07633e-91
ECD_02278	4.85986	5.18042	2.10903e-92	2.00183e-91
ECD_01027	2.83673	5.87037	7.4033e-92	7.01044e-91
ECD_00383	1.35192	8.5628	1.88416e-91	1.7758e-90
ECD_01240	1.72734	7.07422	6.66543e-91	6.23816e-90
ECD_00612	1.04013	10.5863	1.1132e-89	1.037e-88
ECD_00702	1.44345	7.79366	1.38143e-89	1.28389e-88
ECD_02894	2.49754	6.21189	1.48449e-89	1.37649e-88
ECD_01486	2.78407	5.87134	2.1948e-89	2.03044e-88
ECD_03360	1.36374	7.90639	7.51415e-88	6.87228e-87
ECD_01031	1.9094	6.7561	1.43197e-87	1.30371e-86
ECD_00593	1.96011	6.60205	2.16334e-86	1.94749e-85
ECD_01624	1.42603	7.61678	4.82287e-86	4.29353e-85
ECD_00201	2.03533	6.59944	6.38078e-86	5.66788e-85
ECD_02686	2.23869	6.47053	8.4565e-86	7.49511e-85
ECD_00043	1.79693	6.84677	2.22299e-85	1.9616e-84
ECD_02564	2.34739	6.2837	2.75796e-85	2.42833e-84
ECD_02442	2.16852	6.30871	3.62085e-85	3.18111e-84
ECD_02467	1.15958	8.69105	4.16073e-85	3.64746e-84
ECD_00814	1.62241	7.32467	5.15402e-85	4.50837e-84
ECD_02996	1.75003	6.97568	7.85221e-85	6.83875e-84
ECD_02476	1.82924	6.803	4.13425e-84	3.56968e-83
ECD_02848	1.32411	7.8447	8.1616e-84	7.03194e-83
ECD_03276	2.36685	6.09191	1.07583e-83	9.24935e-83
ECD_03236	1.33576	7.94768	1.15601e-83	9.91748e-83
ECD_00036	1.69095	7.02709	1.37353e-83	1.17585e-82
ECD_02711	1.73643	7.15203	2.02072e-83	1.72621e-82
ECD_03090	1.2927	8.39164	4.09056e-83	3.47958e-82
ECD_01003	1.23473	8.75281	1.00961e-82	8.53384e-82
ECD_00199	1.44653	7.42254	1.08837e-82	9.18024e-82
ECD_01563	1.44989	7.37569	1.21476e-82	1.02248e-81
ECD_01912	1.33824	8.08472	2.82214e-82	2.36553e-81
ECD_04058	2.22813	6.23667	4.17338e-82	3.47637e-81
ECD_02113	2.66788	5.889	5.55396e-82	4.6168e-81
ECD_02214	1.148	8.78816	1.01206e-81	8.37816e-81
ECD_02054	2.41401	6.09932	8.19764e-81	6.73078e-80
ECD_03398	1.3973	7.52971	1.45184e-80	1.1872e-79
ECD_00018	1.26107	8.23506	1.64541e-80	1.34275e-79
ECD_00794	1.89566	6.98669	1.74971e-80	1.42497e-79
ECD_01779	1.82665	6.72752	3.81106e-80	3.07875e-79
ECD_01380	2.02388	6.42433	4.3784e-80	3.5229e-79
ECD_02757	1.05348	10.053	9.72766e-80	7.78019e-79
ECD_03331	1.68383	6.96249	3.20857e-79	2.55604e-78
ECD_03164	1.38315	7.63196	1.57247e-78	1.24037e-77
ECD_01637	1.66608	6.96889	2.14236e-78	1.68658e-77
ECD_01812	2.00667	6.39732	2.6543e-78	2.08552e-77
ECD_00268	1.83637	6.81286	3.10344e-78	2.42891e-77
ECD_04083	1.94425	6.4661	3.26037e-78	2.54676e-77
ECD_02505	1.5336	7.25609	5.61857e-78	4.37181e-77
ECD_02322	1.34662	7.68649	1.4083e-77	1.09368e-76
ECD_00830	2.68535	5.73726	1.60915e-77	1.24724e-76
ECD_00633	1.59032	7.11057	5.08896e-77	3.93683e-76
ECD_00675	2.28973	6.12518	6.26592e-77	4.82873e-76
ECD_01677	1.38201	7.39443	2.27872e-76	1.746e-75
ECD_02936	1.236	7.93615	7.31567e-76	5.56296e-75
ECD_02304	1.84787	6.68326	8.70227e-75	6.56759e-74
ECD_00408	1.46673	7.29678	1.52819e-74	1.15116e-73
ECD_00441	2.35245	6.07722	4.12681e-74	3.0855e-73
ECD_04189	3.13963	5.40224	2.11329e-73	1.57711e-72
ECD_02970	3.05302	5.38065	1.58978e-72	1.1755e-71
ECD_01210	1.73022	6.59856	5.74765e-72	4.22652e-71
ECD_01470	2.22515	5.98312	1.11934e-71	8.20102e-71
ECD_02110	1.56256	7.11705	1.6648e-71	1.21531e-70
ECD_02256	1.66905	6.77457	4.92406e-71	3.58154e-70
ECD_04252	1.20593	8.05954	3.06971e-70	2.22471e-69
ECD_03367	1.2471	8.02712	1.68681e-69	1.20723e-68
ECD_04027	2.13119	6.00275	3.00141e-69	2.14424e-68
ECD_01211	1.338	7.33584	1.11249e-68	7.90558e-68
ECD_01469	1.53222	7.07783	1.49289e-68	1.059e-67
ECD_00635	1.37496	7.24749	1.07305e-67	7.5584e-67
ECD_03585	1.43451	7.39399	1.79466e-67	1.25972e-66
ECD_03084	1.54754	6.82928	1.62359e-66	1.12198e-65
ECD_03569	2.74067	5.47922	3.78495e-66	2.6111e-65
ECD_01374	1.85022	6.39514	1.64179e-65	1.11915e-64
ECD_01185	1.43906	7.20206	5.64822e-64	3.79224e-63
ECD_02272	1.17802	7.77386	5.92712e-64	3.97285e-63
ECD_00681	1.49556	6.84335	1.07505e-63	7.19386e-63
ECD_01386	1.93269	6.16043	1.20839e-63	8.07272e-63
ECD_03951	1.47231	7.05047	1.509e-63	1.00475e-62
ECD_04243	4.04547	4.78571	1.92286e-63	1.27819e-62
ECD_03504	2.50874	5.55239	2.10156e-63	1.39467e-62
ECD_01094	2.02104	6.13734	2.15088e-63	1.42505e-62
ECD_02481	1.60753	6.57243	2.36249e-63	1.56267e-62
ECD_02905	2.33931	5.66534	2.70418e-63	1.78574e-62
ECD_01300	1.19118	7.64202	2.11032e-62	1.37996e-61
ECD_04221	2.19443	5.84955	3.14423e-62	2.04937e-61
ECD_02994	2.14471	5.82047	1.58212e-61	1.02126e-60
ECD_00308	1.7148	6.33495	2.39707e-61	1.53987e-60
ECD_01166	1.278	7.25546	5.27809e-61	3.37445e-60
ECD_01497	1.25373	7.40392	5.4152e-61	3.45112e-60
ECD_03242	1.31759	7.19456	8.39603e-61	5.32544e-60
ECD_04233	2.26225	5.66705	1.36699e-60	8.61916e-60
ECD_04362	4.43233	4.67059	1.36747e-60	8.61916e-60
ECD_03829	2.42885	5.62317	3.74365e-60	2.34856e-59
ECD_01928	1.6028	6.5591	7.38274e-60	4.61708e-59
ECD_00072	2.29484	5.70564	8.3419e-60	5.20883e-59
ECD_02954	2.24294	5.88945	1.6343e-59	1.01418e-58
ECD_00203	2.31786	5.67343	3.55027e-59	2.19635e-58
ECD_02492	2.0918	5.84129	5.56164e-59	3.4301e-58
ECD_02796	3.00791	5.22536	8.01347e-59	4.91959e-58
ECD_01727	2.21394	5.73927	1.15852e-58	7.10145e-58
ECD_03130	1.67859	6.30605	3.75008e-58	2.28476e-57
ECD_03370	1.19398	7.39498	4.88233e-58	2.97009e-57
ECD_01209	2.31807	5.57655	6.42195e-58	3.89488e-57
ECD_04084	1.72571	6.24063	7.41327e-58	4.48257e-57
ECD_03060	1.45323	6.77087	7.74938e-58	4.67876e-57
ECD_04082	2.53007	5.53278	1.6174e-57	9.73595e-57
ECD_01850	2.62272	5.54087	1.8944e-57	1.13863e-56
ECD_02264	1.31879	7.13081	3.26687e-57	1.95684e-56
ECD_01146	3.63644	4.82668	5.82076e-57	3.46741e-56
ECD_03684	1.70976	6.32598	8.41793e-57	4.99232e-56
ECD_00321	1.82009	6.15636	1.15754e-56	6.84467e-56
ECD_02662	1.57078	6.5154	1.17459e-56	6.93526e-56
ECD_01984	1.87145	6.04086	3.7391e-56	2.19802e-55
ECD_02146	1.65663	6.36308	4.18451e-56	2.45626e-55
ECD_00620	3.76003	4.74695	5.13929e-56	3.00791e-55
ECD_04255	3.10352	4.99009	1.01925e-55	5.93083e-55
ECD_00707	1.02992	8.0642	1.26883e-55	7.37241e-55
ECD_01251	1.98882	6.02244	1.76022e-55	1.02129e-54
ECD_03800	1.27002	7.17638	2.22133e-55	1.28511e-54
ECD_00235	1.14109	7.66472	2.30948e-55	1.33418e-54
ECD_00758	1.17155	7.4297	5.03015e-55	2.89342e-54
ECD_00198	1.29952	7.03406	6.14703e-55	3.52576e-54
ECD_02725	1.6683	6.25607	7.76337e-55	4.44649e-54
ECD_02685	1.16686	7.57995	1.63942e-54	9.33655e-54
ECD_03710	2.57292	5.42488	4.1539e-54	2.36231e-53
ECD_02070	2.30703	5.49039	5.10862e-54	2.90115e-53
ECD_03061	1.72317	6.11269	1.33075e-53	7.53593e-53
ECD_01776	1.18596	7.24365	1.52473e-53	8.61011e-53
ECD_00566	1.46751	6.70564	1.60309e-53	9.03987e-53
ECD_00495	2.39138	5.38233	3.15587e-53	1.77711e-52
ECD_02679	2.41849	5.42209	5.05741e-53	2.83993e-52
ECD_04193	1.08308	7.62918	1.0652e-52	5.96482e-52
ECD_01407	2.98082	4.9523	1.44761e-52	8.08365e-52
ECD_n04325	2.31129	5.55842	2.37669e-52	1.31984e-51
ECD_00440	1.01463	8.00102	2.62427e-52	1.45531e-51
ECD_00917	1.84786	5.96281	3.26476e-52	1.80551e-51
ECD_00329	2.55899	5.23423	4.61227e-52	2.54372e-51
ECD_00112	1.18916	7.27101	7.81152e-52	4.29046e-51
ECD_01452	2.71772	5.16451	9.23446e-52	5.06508e-51
ECD_00300	1.68406	6.08108	3.55586e-51	1.94242e-50
ECD_00623	1.35633	6.78638	5.24203e-51	2.85573e-50
ECD_02254	1.44591	6.54502	5.55671e-51	3.02306e-50
ECD_01154	2.5782	5.13931	5.61807e-51	3.05231e-50
ECD_01034	2.75693	5.11672	7.07577e-51	3.83908e-50
ECD_01395	2.53126	5.23269	1.70379e-50	9.2069e-50
ECD_01318	1.39134	6.77171	1.97832e-50	1.06617e-49
ECD_01262	1.40781	6.63528	2.21552e-50	1.1924e-49
ECD_03003	2.53726	5.21409	6.69166e-49	3.56327e-48
ECD_01676	2.13183	5.55749	1.94487e-48	1.03016e-47
ECD_00578	1.68946	6.01506	2.05046e-48	1.08466e-47
ECD_01891	1.36015	6.95503	2.34059e-48	1.23651e-47
ECD_02279	1.90127	5.73271	2.47742e-48	1.30707e-47
ECD_00056	1.32033	6.68782	3.83777e-48	2.01948e-47
ECD_00972	1.90723	5.99032	2.02431e-47	1.05828e-46
ECD_02733	1.25694	6.91141	4.41222e-47	2.2947e-46
ECD_03048	1.21073	7.31041	9.94068e-47	5.14328e-46
ECD_03836	2.05893	5.49391	1.95023e-46	1.00645e-45
ECD_01531	4.63786	4.14776	2.05801e-46	1.06071e-45
ECD_00577	2.34335	5.21231	4.29614e-46	2.20575e-45
ECD_03908	2.40448	5.12246	5.31619e-46	2.72251e-45
ECD_02118	1.29313	6.75824	6.20414e-46	3.16112e-45
ECD_03565	2.6901	4.91942	7.47231e-46	3.78805e-45
ECD_03906	1.83128	5.78255	1.79092e-45	9.05611e-45
ECD_01410	2.6578	5.00299	1.87962e-45	9.49266e-45
ECD_01249	1.09526	7.17743	2.36264e-45	1.19021e-44
ECD_03555	1.42652	6.52093	3.66688e-45	1.84032e-44
ECD_02387	1.49581	6.26801	5.44804e-45	2.72742e-44
ECD_00334	1.95122	5.71251	6.40147e-45	3.20073e-44
ECD_00914	1.36547	6.72831	8.57441e-45	4.27656e-44
ECD_00691	1.77643	5.77616	1.85255e-44	9.21683e-44
ECD_02230	2.27819	5.2476	5.15013e-44	2.54966e-43
ECD_03571	1.51939	6.27576	9.04681e-44	4.46228e-43
ECD_03478	1.81557	5.68192	9.43848e-44	4.64975e-43
ECD_03189	1.26339	6.7052	9.92276e-44	4.88234e-43
ECD_02893	1.95978	5.54965	2.34003e-43	1.14158e-42
ECD_01353	1.37411	6.34318	3.08605e-43	1.5037e-42
ECD_03568	1.00356	7.44946	5.55935e-43	2.69901e-42
ECD_01303	1.26337	6.59214	1.71825e-42	8.30177e-42
ECD_01378	1.97874	5.42763	2.24009e-42	1.07841e-41
ECD_01916	1.05856	7.2499	5.5452e-42	2.66635e-41
ECD_03307	2.83306	4.71317	7.50178e-42	3.60283e-41
ECD_02707	1.69828	5.81551	9.84904e-42	4.71884e-41
ECD_01391	2.16028	5.3903	2.71909e-41	1.29197e-40
ECD_02565	1.90389	5.5389	3.03845e-41	1.44201e-40
ECD_00963	1.96714	5.39144	5.26364e-41	2.48923e-40
ECD_02086	1.17232	6.75134	8.14414e-41	3.84239e-40
ECD_03348	1.56909	6.08857	1.12585e-40	5.30551e-40
ECD_01792	2.11177	5.34507	1.51018e-40	7.09998e-40
ECD_03183	2.49529	4.86359	2.34214e-40	1.09856e-39
ECD_03654	2.46551	4.86407	2.65724e-40	1.2449e-39
ECD_00328	1.23918	6.65379	6.22168e-40	2.91143e-39
ECD_01229	1.69968	5.65626	8.24588e-40	3.85416e-39
ECD_00172	1.42648	6.31771	1.22812e-39	5.7203e-39
ECD_03932	2.84692	4.64218	1.37305e-39	6.38796e-39
ECD_02709	1.49019	6.07761	2.17467e-39	1.00707e-38
ECD_00006	1.75401	5.56103	2.52622e-39	1.16852e-38
ECD_00197	1.35748	6.35314	8.93029e-39	4.11183e-38
ECD_00595	1.18766	6.67947	8.99926e-39	4.13884e-38
ECD_00309	1.12307	6.78194	1.06578e-38	4.89602e-38
ECD_04283	3.44517	4.23982	1.09638e-38	5.03081e-38
ECD_00404	1.41487	6.09163	1.49305e-38	6.82757e-38
ECD_01966	2.69004	4.62107	3.89784e-38	1.76834e-37
ECD_03503	1.72335	5.53577	6.01976e-38	2.72484e-37
ECD_01948	1.05259	6.96277	8.22004e-38	3.7166e-37
ECD_04118	2.00736	5.20726	1.14587e-37	5.16928e-37
ECD_01814	1.43141	6.02536	2.23644e-37	1.00665e-36
ECD_02715	2.18337	5.1809	6.7026e-37	3.0001e-36
ECD_03675	1.88204	5.33382	1.03708e-36	4.63166e-36
ECD_02062	1.10479	6.85271	1.47121e-36	6.5487e-36
ECD_03186	2.03372	5.17832	1.92207e-36	8.5461e-36
ECD_03918	1.14381	6.76891	2.12864e-36	9.44363e-36
ECD_02151	2.3739	4.89283	2.79095e-36	1.23526e-35
ECD_n04304	3.39795	4.421	2.79355e-36	1.23526e-35
ECD_00883	1.23595	6.42337	3.08761e-36	1.36228e-35
ECD_03733	2.04846	5.07191	1.24749e-35	5.44422e-35
ECD_02934	1.30392	6.21504	1.33055e-35	5.80037e-35
ECD_01857	1.9806	5.11897	1.52118e-35	6.62424e-35
ECD_02659	1.74758	5.42239	1.56954e-35	6.82742e-35
ECD_01797	3.05758	4.30184	1.95175e-35	8.4808e-35
ECD_01357	1.63027	5.62997	2.05693e-35	8.92818e-35
ECD_04271	1.40049	6.0139	2.63585e-35	1.14287e-34
ECD_01331	2.78858	4.42293	3.55503e-35	1.53809e-34
ECD_02943	2.22081	4.94347	4.52566e-35	1.95382e-34
ECD_03182	3.28583	4.17076	6.6812e-35	2.87822e-34
ECD_01223	1.23172	6.45394	8.28428e-35	3.56118e-34
ECD_01008	1.50603	5.86602	9.25636e-35	3.97054e-34
ECD_03120	2.3765	4.81152	1.06044e-34	4.54394e-34
ECD_01009	1.98961	5.11146	1.06795e-34	4.57125e-34
ECD_00009	1.17598	6.68585	1.5476e-34	6.59619e-34
ECD_00538	1.39158	6.11494	1.81416e-34	7.72412e-34
ECD_02353	4.04697	3.93018	2.16632e-34	9.19426e-34
ECD_03873	1.41879	5.98286	2.99279e-34	1.26885e-33
ECD_02389	2.12472	4.96836	5.74599e-34	2.42334e-33
ECD_01196	1.0966	6.6626	7.16519e-34	3.0187e-33
ECD_03359	2.16527	4.87354	8.03061e-34	3.37976e-33
ECD_00997	1.67239	5.48229	1.4314e-33	6.00528e-33
ECD_01576	1.89671	5.31075	1.9534e-33	8.16968e-33
ECD_00419	2.40708	4.6978	2.57025e-33	1.07161e-32
ECD_02097	1.04829	6.91967	1.21551e-32	5.02085e-32
ECD_t00057	3.29158	4.09887	1.69377e-32	6.9677e-32
ECD_02037	3.06077	4.18434	6.584e-32	2.69742e-31
ECD_03935	1.88704	5.10797	1.19027e-31	4.8517e-31
ECD_02084	1.67314	5.573	1.46928e-31	5.98292e-31
ECD_01575	2.0428	4.99143	1.48627e-31	6.04597e-31
ECD_00584	3.03741	4.15922	2.11713e-31	8.59483e-31
ECD_02371	1.16851	6.33255	2.85301e-31	1.15706e-30
ECD_04165	1.67267	5.36234	5.23929e-31	2.11841e-30
ECD_02471	1.86277	5.27338	8.98389e-31	3.62516e-30
ECD_01369	1.57707	5.59179	9.74558e-31	3.92463e-30
ECD_00067	1.05447	6.74493	1.16908e-30	4.69854e-30
ECD_00005	1.53692	5.49701	1.2632e-30	5.07175e-30
ECD_03806	1.85049	5.15249	1.39682e-30	5.60264e-30
ECD_01176	1.93292	5.09091	1.42409e-30	5.70632e-30
ECD_04140	1.79502	5.13725	1.66652e-30	6.66442e-30
ECD_00974	1.01866	6.66676	1.716e-30	6.85546e-30
ECD_02622	1.0983	6.49099	2.11403e-30	8.42882e-30
ECD_00586	2.16084	4.84243	2.58638e-30	1.03019e-29
ECD_03595	1.43638	5.67304	3.59641e-30	1.43108e-29
ECD_t00075	1.864	5.14956	1.92159e-29	7.56392e-29
ECD_04171	1.58417	5.33531	2.2021e-29	8.65957e-29
ECD_00874	1.00407	6.91335	2.20704e-29	8.67052e-29
ECD_01478	1.60706	5.36691	2.51377e-29	9.86588e-29
ECD_00223	2.04629	4.8391	2.85107e-29	1.11788e-28
ECD_04015	2.2895	4.56992	2.9423e-29	1.15252e-28
ECD_02890	1.387	5.72183	3.38699e-29	1.32542e-28
ECD_01177	1.25924	5.94773	3.86301e-29	1.50729e-28
ECD_01726	1.95088	4.9157	4.19029e-29	1.63182e-28
ECD_02111	1.63449	5.4292	5.06163e-29	1.96542e-28
ECD_01494	2.27458	4.52573	6.47073e-29	2.50772e-28
ECD_03453	2.08133	4.71239	7.13228e-29	2.76144e-28
ECD_02429	1.53222	5.4519	7.54277e-29	2.91475e-28
ECD_n04359	1.45773	5.81059	9.40439e-29	3.6202e-28
ECD_00255	3.31165	3.85982	1.02523e-28	3.93527e-28
ECD_03714	2.48472	4.40002	1.47058e-28	5.62856e-28
ECD_01505	2.80406	4.13027	1.64086e-28	6.26838e-28
ECD_02195	2.42029	4.45353	1.67412e-28	6.38934e-28
ECD_03815	1.7984	5.06248	2.26255e-28	8.61874e-28
ECD_01718	1.49491	5.56381	3.52545e-28	1.34041e-27
ECD_03490	1.36523	5.65784	3.76348e-28	1.42955e-27
ECD_03525	1.97195	4.81583	4.33757e-28	1.64606e-27
ECD_t00014	2.84102	4.04676	4.77843e-28	1.81165e-27
ECD_00103	1.75251	5.07192	4.86324e-28	1.84033e-27
ECD_10032	2.09327	4.64822	6.38243e-28	2.41294e-27
ECD_00120	1.12618	6.2703	6.57493e-28	2.48338e-27
ECD_03082	1.17331	6.07365	6.97442e-28	2.6318e-27
ECD_t00067	1.78686	5.05642	8.54239e-28	3.2144e-27
ECD_00705	1.15533	6.34343	1.00645e-27	3.77653e-27
ECD_n04310	4.37293	3.46335	1.1406e-27	4.27591e-27
ECD_02582	3.11084	4.08506	1.75214e-27	6.54402e-27
ECD_04087	1.16655	6.12571	1.88159e-27	7.02098e-27
ECD_03254	1.14075	6.10545	2.23181e-27	8.32007e-27
ECD_03501	1.08315	6.32124	6.35675e-27	2.361e-26
ECD_00454	2.80254	4.06884	8.58992e-27	3.18748e-26
ECD_03531	1.63407	5.26193	8.71002e-27	3.22906e-26
ECD_03630	1.53106	5.30524	1.78273e-26	6.57873e-26
ECD_00372	1.17928	6.16326	1.83283e-26	6.75739e-26
ECD_00909	1.48134	5.41377	1.9889e-26	7.32609e-26
ECD_00604	1.45549	5.69276	4.5933e-26	1.68421e-25
ECD_00964	1.09316	6.27144	4.9716e-26	1.81794e-25
ECD_00898	1.3007	5.699	5.88406e-26	2.14964e-25
ECD_03642	1.31487	5.69377	6.29778e-26	2.29869e-25
ECD_00913	2.01687	4.6074	1.10451e-25	4.01322e-25
ECD_03216	1.6591	5.13631	1.50284e-25	5.45069e-25
ECD_02886	2.38496	4.2375	1.73649e-25	6.28111e-25
ECD_00845	2.30562	4.28792	1.95836e-25	7.07724e-25
ECD_03250	1.04522	6.21	4.69872e-25	1.68893e-24
ECD_t00026	1.57049	5.13204	4.78465e-25	1.71828e-24
ECD_04279	1.68578	4.98861	9.98947e-25	3.56513e-24
ECD_02527	1.28022	5.67629	1.27879e-24	4.55576e-24
ECD_01448	2.59495	4.06099	1.93103e-24	6.86116e-24
ECD_00484	5.4049	3.29066	2.07085e-24	7.35142e-24
ECD_01696	1.77154	4.84079	2.34086e-24	8.28066e-24
ECD_04354	3.4821	3.56045	4.85334e-24	1.71382e-23
ECD_01432	1.98435	4.50491	7.77372e-24	2.73066e-23
ECD_00771	1.76861	4.78477	1.6593e-23	5.80323e-23
ECD_01556	1.78694	4.72416	1.77094e-23	6.18828e-23
ECD_02117	1.54599	5.07373	2.08927e-23	7.28163e-23
ECD_01358	2.04317	4.42131	3.05216e-23	1.06007e-22
ECD_04196	1.11848	5.89353	4.51867e-23	1.56806e-22
ECD_t00050	1.53167	5.03484	5.22822e-23	1.8096e-22
ECD_01231	3.58096	3.51055	7.02909e-23	2.42247e-22
ECD_01156	1.82184	4.71486	7.95898e-23	2.73824e-22
ECD_01824	1.16846	5.79606	8.21106e-23	2.82255e-22
ECD_02439	1.29014	5.54416	9.57545e-23	3.28593e-22
ECD_02491	1.88387	4.68324	1.22692e-22	4.19957e-22
ECD_00863	2.13715	4.28488	1.86839e-22	6.3519e-22
ECD_02900	1.47398	5.12923	2.07732e-22	7.05025e-22
ECD_01472	2.0917	4.30651	3.24433e-22	1.09646e-21
ECD_01574	1.6714	4.83118	3.36323e-22	1.13569e-21
ECD_03046	1.31917	5.36191	4.59261e-22	1.54563e-21
ECD_02035	1.97051	4.41173	5.9571e-22	1.99814e-21
ECD_01670	1.92874	4.53907	6.15308e-22	2.06215e-21
ECD_00079	1.49319	5.11835	6.52465e-22	2.18304e-21
ECD_04071	2.5506	3.90841	7.65082e-22	2.55558e-21
ECD_00059	1.00378	6.15602	8.87472e-22	2.95947e-21
ECD_01202	1.27568	5.43751	8.98752e-22	2.9946e-21
ECD_04011	1.55023	5.06462	1.57868e-21	5.2427e-21
ECD_03497	1.32837	5.34905	1.64206e-21	5.44867e-21
ECD_01862	1.59469	4.83268	2.97025e-21	9.82336e-21
ECD_04317	2.34143	4.03118	3.36804e-21	1.11298e-20
ECD_04207	1.52703	4.96221	3.94502e-21	1.30185e-20
ECD_03009	1.99489	4.28903	4.55711e-21	1.49728e-20
ECD_00704	1.18353	5.75361	4.63152e-21	1.52049e-20
ECD_n04328	2.50249	3.92658	4.9648e-21	1.62724e-20
ECD_02106	1.56429	5.05965	5.68999e-21	1.86188e-20
ECD_04287	3.10942	3.47141	7.01396e-21	2.29324e-20
ECD_01367	1.50016	4.99456	7.20571e-21	2.35402e-20
ECD_03627	2.15747	4.16302	1.19346e-20	3.88625e-20
ECD_00567	1.04297	6.04738	1.38356e-20	4.50161e-20
ECD_01098	1.68404	4.79924	2.72835e-20	8.7775e-20
ECD_02416	1.84007	4.46164	2.93874e-20	9.43922e-20
ECD_01228	1.25217	5.33856	3.23185e-20	1.03641e-19
ECD_01829	1.2438	5.52327	4.20157e-20	1.34631e-19
ECD_02590	1.93309	4.29815	4.40603e-20	1.4107e-19
ECD_03304	2.73647	3.68919	5.3982e-20	1.72562e-19
ECD_01384	1.28051	5.25445	7.59238e-20	2.41932e-19
ECD_01059	1.01829	5.86422	9.39624e-20	2.99175e-19
ECD_02014	2.47014	3.83537	1.08917e-19	3.45692e-19
ECD_02216	1.37523	5.12166	1.23699e-19	3.91373e-19
ECD_03784	2.38153	3.87064	1.27675e-19	4.03633e-19
ECD_n04374	3.04309	3.41267	1.66097e-19	5.24277e-19
ECD_02535	1.39064	5.06295	1.82075e-19	5.7426e-19
ECD_00676	2.36024	3.90994	1.95872e-19	6.17289e-19
ECD_01897	1.92787	4.29047	2.11374e-19	6.64578e-19
ECD_04195	2.89104	3.58486	3.30336e-19	1.03455e-18
ECD_00354	1.03531	5.92589	3.43224e-19	1.07408e-18
ECD_02951	2.18323	3.98151	3.61107e-19	1.12916e-18
ECD_01502	2.26063	3.91457	3.63589e-19	1.13604e-18
ECD_02978	1.87119	4.40909	3.66015e-19	1.14273e-18
ECD_10034	1.7141	4.49628	4.03799e-19	1.25776e-18
ECD_03143	1.53718	5.05924	4.64583e-19	1.44485e-18
ECD_01691	1.43204	4.89874	6.16499e-19	1.91434e-18
ECD_04231	1.82868	4.29556	9.77836e-19	3.02933e-18
ECD_t00007	1.08945	5.65685	1.69149e-18	5.21208e-18
ECD_01721	1.74474	4.45024	1.98395e-18	6.09921e-18
ECD_01022	1.08628	5.57152	2.20325e-18	6.7682e-18
ECD_01982	1.74504	4.45105	2.43453e-18	7.45586e-18
ECD_02752	2.08027	4.01927	2.49036e-18	7.62103e-18
ECD_02906	1.06391	5.73714	2.73388e-18	8.35987e-18
ECD_00920	1.63093	4.55471	3.09638e-18	9.46115e-18
ECD_00996	1.1484	5.49151	3.41677e-18	1.04322e-17
ECD_03258	1.00685	5.86819	5.81804e-18	1.76032e-17
ECD_02381	1.6675	4.43449	8.10817e-18	2.44769e-17
ECD_02332	1.4616	4.74082	1.12271e-17	3.374e-17
ECD_03601	1.52335	4.61942	1.46143e-17	4.38537e-17
ECD_00205	1.31914	4.94431	2.14087e-17	6.4003e-17
ECD_00669	1.85701	4.17474	2.29981e-17	6.86522e-17
ECD_03544	1.21658	5.16311	2.53457e-17	7.55479e-17
ECD_00466	1.56472	4.60085	2.92223e-17	8.69737e-17
ECD_03127	2.13423	3.90007	3.0539e-17	9.08253e-17
ECD_03413	2.62182	3.50328	3.34681e-17	9.93893e-17
ECD_03124	1.00139	5.68998	4.45268e-17	1.3184e-16
ECD_00601	1.03782	5.63245	4.98477e-17	1.47052e-16
ECD_00360	1.68765	4.33346	5.40324e-17	1.59281e-16
ECD_02971	1.0028	5.95005	7.81554e-17	2.29549e-16
ECD_00041	2.20027	3.7699	1.32973e-16	3.88565e-16
ECD_00689	1.84916	4.10549	2.69977e-16	7.83773e-16
ECD_04152	2.02217	3.96905	2.90875e-16	8.43831e-16
ECD_01697	2.3412	3.60813	3.62311e-16	1.04955e-15
ECD_02049	1.99602	3.90705	3.95553e-16	1.1442e-15
ECD_04248	2.01963	3.84241	6.16603e-16	1.77467e-15
ECD_03102	2.80489	3.31707	7.45524e-16	2.13806e-15
ECD_03235	1.31089	4.84312	7.86766e-16	2.25311e-15
ECD_01551	1.74572	4.29661	1.05819e-15	3.02178e-15
ECD_01557	1.19123	5.05637	2.21204e-15	6.25446e-15
ECD_01275	1.54563	4.3793	2.65431e-15	7.48388e-15
ECD_02979	1.08498	5.29994	3.83922e-15	1.07718e-14
ECD_00427	1.19116	5.09119	4.5357e-15	1.26821e-14
ECD_00289	1.36931	4.65196	4.80069e-15	1.34132e-14
ECD_02074	3.03262	3.02642	5.21492e-15	1.45604e-14
ECD_01394	2.26309	3.59472	7.34358e-15	2.03763e-14
ECD_04273	1.07863	5.25062	7.36526e-15	2.04223e-14
ECD_01838	1.16855	5.18608	7.54131e-15	2.0896e-14
ECD_00998	1.08302	5.37946	8.09485e-15	2.24144e-14
ECD_01409	1.2308	4.93808	8.17157e-15	2.26112e-14
ECD_03955	2.66691	3.27739	8.25717e-15	2.28323e-14
ECD_04303	5.28069	2.373	8.51733e-15	2.35355e-14
ECD_02362	1.3232	4.73992	8.9423e-15	2.46758e-14
ECD_02426	2.11137	3.68717	9.66536e-15	2.66345e-14
ECD_03439	2.84935	3.13254	9.88168e-15	2.72119e-14
ECD_02573	1.67697	4.19939	1.00825e-14	2.77268e-14
ECD_00444	1.2136	5.00614	1.01375e-14	2.78589e-14
ECD_01501	1.72847	4.03588	1.08103e-14	2.96674e-14
ECD_t00005	3.88696	2.75373	1.14495e-14	3.14e-14
ECD_00879	1.71749	4.14225	1.17881e-14	3.22625e-14
ECD_02911	1.19286	5.05974	1.39441e-14	3.81114e-14
ECD_02536	1.35078	4.72947	1.40808e-14	3.84325e-14
ECD_00643	1.296	4.76346	1.41165e-14	3.84778e-14
ECD_03747	2.11064	3.74936	1.78738e-14	4.86861e-14
ECD_02336	1.1479	5.03599	1.86233e-14	5.0659e-14
ECD_01833	1.65658	4.23457	1.92695e-14	5.23812e-14
ECD_02965	1.50371	4.34556	2.04143e-14	5.54555e-14
ECD_01579	1.44238	4.44268	2.4778e-14	6.70826e-14
ECD_04149	1.47213	4.42692	2.7458e-14	7.40388e-14
ECD_00189	1.23715	4.81324	3.48033e-14	9.3406e-14
ECD_00377	1.8505	3.89427	3.56134e-14	9.55163e-14
ECD_02581	1.11279	5.02986	4.46743e-14	1.19419e-13
ECD_03462	1.24339	4.80662	4.77224e-14	1.27397e-13
ECD_03351	1.00109	5.36981	4.94504e-14	1.31835e-13
ECD_03325	2.11893	3.58909	5.43462e-14	1.44695e-13
ECD_03795	1.29628	4.67347	5.45923e-14	1.45254e-13
ECD_04134	2.04071	3.67356	5.54867e-14	1.47536e-13
ECD_01535	2.08767	3.6774	7.3409e-14	1.94675e-13
ECD_01477	1.7167	3.9978	7.49336e-14	1.98586e-13
ECD_00754	4.45695	2.41069	7.90275e-14	2.0916e-13
ECD_02349	1.6932	4.10405	8.42816e-14	2.22625e-13
ECD_02638	1.11927	5.04295	1.37615e-13	3.62073e-13
ECD_01051	1.09209	5.05538	1.47336e-13	3.87142e-13
ECD_03272	1.15388	5.07223	1.50426e-13	3.94488e-13
ECD_01904	2.45909	3.28783	1.63067e-13	4.2708e-13
ECD_03369	2.75686	3.04452	2.02291e-13	5.28494e-13
ECD_03907	3.16494	2.82111	2.82022e-13	7.34317e-13
ECD_03515	1.78624	3.84464	2.84543e-13	7.39923e-13
ECD_02337	1.25179	4.68536	3.85394e-13	9.99584e-13
ECD_01590	1.12821	4.97198	4.33927e-13	1.1204e-12
ECD_03176	2.25019	3.33978	5.10744e-13	1.3162e-12
ECD_01815	1.02283	5.21655	5.66957e-13	1.45825e-12
ECD_01492	1.22091	4.73416	6.65514e-13	1.70956e-12
ECD_00789	1.67409	3.95464	6.99516e-13	1.79232e-12
ECD_01785	1.22526	4.66312	8.70133e-13	2.21534e-12
ECD_02531	1.49323	4.29228	9.4908e-13	2.41174e-12
ECD_01093	1.19539	4.73922	1.02167e-12	2.59292e-12
ECD_02974	1.03171	5.15814	1.29449e-12	3.27085e-12
ECD_03412	2.28484	3.29523	1.4031e-12	3.53858e-12
ECD_01356	1.89929	3.65632	1.52829e-12	3.8519e-12
ECD_03402	1.21421	4.62345	1.54657e-12	3.89553e-12
ECD_01172	1.22909	4.69823	1.7036e-12	4.28837e-12
ECD_03178	1.66521	3.98202	1.72997e-12	4.35203e-12
ECD_02567	1.0781	4.91429	1.98273e-12	4.97852e-12
ECD_02689	1.01195	5.20046	2.16541e-12	5.42027e-12
ECD_00616	2.17367	3.34121	2.3827e-12	5.95674e-12
ECD_04276	1.56312	4.09502	2.48329e-12	6.19665e-12
ECD_02383	1.19713	4.72398	2.67094e-12	6.6525e-12
ECD_00815	1.69768	3.81431	3.57939e-12	8.87662e-12
ECD_01954	1.61964	4.10179	4.01433e-12	9.94295e-12
ECD_03953	1.50472	4.05445	4.2404e-12	1.0477e-11
ECD_t00073	1.26853	4.54188	5.74547e-12	1.41262e-11
ECD_03901	1.16538	4.66052	6.47389e-12	1.58879e-11
ECD_00288	1.76896	3.67701	7.03516e-12	1.72233e-11
ECD_03492	1.6623	3.95682	7.93576e-12	1.93808e-11
ECD_01915	1.28705	4.39591	8.03959e-12	1.96225e-11
ECD_01158	2.33931	3.0983	8.36394e-12	2.03893e-11
ECD_01895	1.04035	4.9855	8.63846e-12	2.10202e-11
ECD_01855	1.88769	3.59936	1.11588e-11	2.69896e-11
ECD_03724	1.81507	3.58759	1.34961e-11	3.2525e-11
ECD_03599	1.64358	3.87337	1.57666e-11	3.78832e-11
ECD_01642	1.8809	3.49943	1.85248e-11	4.43513e-11
ECD_03039	1.47108	4.13886	1.95388e-11	4.67511e-11
ECD_01306	1.31085	4.3388	2.12954e-11	5.08632e-11
ECD_02610	1.88344	3.54636	2.20963e-11	5.26821e-11
ECD_01527	1.75757	3.62261	2.67758e-11	6.37254e-11
ECD_00951	1.08221	4.99624	2.69662e-11	6.41407e-11
ECD_00622	1.39741	4.28556	2.83027e-11	6.72398e-11
ECD_01111	2.20329	3.22279	3.08921e-11	7.32616e-11
ECD_01596	1.35486	4.22798	3.32564e-11	7.86827e-11
ECD_02262	1.10743	4.73814	3.43882e-11	8.13126e-11
ECD_00348	1.06716	4.88537	3.50346e-11	8.27921e-11
ECD_01246	1.36163	4.27738	3.66318e-11	8.65157e-11
ECD_00792	1.20498	4.48838	3.66583e-11	8.65274e-11
ECD_00847	2.82486	2.6978	4.77104e-11	1.1235e-10
ECD_02377	2.41211	2.97167	5.09193e-11	1.19837e-10
ECD_01313	2.02086	3.27736	7.03051e-11	1.6488e-10
ECD_00324	1.12043	4.68285	7.5847e-11	1.77773e-10
ECD_03173	1.26525	4.26074	9.121e-11	2.12788e-10
ECD_04235	2.23247	3.08605	1.23826e-10	2.87377e-10
ECD_03548	2.13796	3.09243	1.74765e-10	4.03728e-10
ECD_03703	1.34659	4.12824	1.89353e-10	4.36425e-10
ECD_03194	1.26127	4.3344	1.96318e-10	4.52219e-10
ECD_00591	1.48992	3.86964	2.03703e-10	4.68691e-10
ECD_03000	1.4699	3.85784	2.04596e-10	4.70477e-10
ECD_01238	1.9402	3.60246	2.12021e-10	4.86994e-10
ECD_02997	1.26881	4.36363	2.23578e-10	5.12952e-10
ECD_02746	2.07255	3.11479	2.23724e-10	5.12993e-10
ECD_00850	2.57217	2.75988	2.25303e-10	5.16026e-10
ECD_00138	3.02932	2.48617	2.28313e-10	5.22621e-10
ECD_00455	1.99715	3.18926	3.42541e-10	7.81865e-10
ECD_00222	2.64965	2.80902	3.75827e-10	8.56382e-10
ECD_01549	2.44881	2.91019	4.55021e-10	1.03332e-09
ECD_01274	1.1151	4.48501	5.14161e-10	1.16433e-09
ECD_01102	1.01427	4.98804	5.74077e-10	1.29782e-09
ECD_01809	1.37987	3.95739	6.78692e-10	1.53087e-09
ECD_01317	1.07715	4.60229	7.35549e-10	1.65633e-09
ECD_r00020	1.98217	3.18577	9.224e-10	2.07011e-09
ECD_01335	3.06851	2.31055	9.69116e-10	2.17253e-09
ECD_01564	1.41855	3.93017	1.06388e-09	2.38231e-09
ECD_00563	1.01315	4.71727	1.1079e-09	2.47812e-09
ECD_01638	1.55325	3.73176	1.13954e-09	2.54747e-09
ECD_02038	1.81122	3.34202	1.30238e-09	2.8986e-09
ECD_04131	1.09568	4.52884	1.31215e-09	2.91871e-09
ECD_02716	1.08525	4.47647	1.89854e-09	4.19517e-09
ECD_00332	1.86695	3.20463	1.96664e-09	4.33849e-09
ECD_02395	1.69328	3.43792	2.07685e-09	4.57659e-09
ECD_03420	1.6533	3.50002	2.13511e-09	4.70239e-09
ECD_01769	1.18242	4.21306	2.83915e-09	6.22906e-09
ECD_03079	1.80064	3.27701	3.23996e-09	7.10067e-09
ECD_03957	1.85745	3.20335	3.25286e-09	7.12505e-09
ECD_02238	1.26329	4.03969	4.1863e-09	9.13477e-09
ECD_00939	2.09876	2.98162	4.26435e-09	9.30003e-09
ECD_03421	1.21922	4.12189	4.34103e-09	9.46213e-09
ECD_03540	2.07442	2.9642	4.74658e-09	1.03125e-08
ECD_01781	1.01716	4.56014	5.11775e-09	1.11129e-08
ECD_03188	3.20294	2.15699	5.30086e-09	1.15043e-08
ECD_01159	1.35946	3.98624	6.0506e-09	1.31031e-08
ECD_01148	1.91397	3.1175	6.86802e-09	1.48333e-08
ECD_01414	1.87267	3.09218	7.42327e-09	1.59895e-08
ECD_01666	2.48485	2.55307	7.81924e-09	1.68153e-08
ECD_04060	1.54987	3.49675	8.21406e-09	1.76455e-08
ECD_03579	1.62788	3.56663	8.27442e-09	1.77657e-08
ECD_02273	1.1201	4.24586	9.84563e-09	2.10379e-08
ECD_03644	1.08695	4.47128	1.22949e-08	2.616e-08
ECD_04130	1.53356	3.52103	1.33804e-08	2.84245e-08
ECD_00642	1.67378	3.27874	1.47844e-08	3.13738e-08
ECD_03563	1.32464	3.82652	1.48447e-08	3.14851e-08
ECD_00994	2.27671	2.63954	1.73187e-08	3.65971e-08
ECD_03979	1.08962	4.25971	1.87317e-08	3.94585e-08
ECD_03012	1.37641	3.78807	1.99776e-08	4.20389e-08
ECD_00212	2.73824	2.25768	2.08084e-08	4.37411e-08
ECD_01420	1.0009	4.48551	2.14123e-08	4.494e-08
ECD_00506	2.76371	2.27225	2.18348e-08	4.5755e-08
ECD_01600	1.58613	3.44772	2.30716e-08	4.82461e-08
ECD_n04322	2.25504	2.61903	2.33609e-08	4.88257e-08
ECD_02557	1.18459	4.02518	2.39932e-08	5.01211e-08
ECD_00540	1.47057	3.51418	2.43779e-08	5.08719e-08
ECD_01953	2.06724	2.87778	2.45742e-08	5.12548e-08
ECD_01455	2.26372	2.62898	2.48661e-08	5.18366e-08
ECD_00190	1.38451	3.66027	2.75152e-08	5.72996e-08
ECD_02176	1.1999	3.94293	3.11555e-08	6.47795e-08
ECD_03573	1.23747	3.94484	3.79982e-08	7.86812e-08
ECD_03218	2.68467	2.40082	4.31827e-08	8.92325e-08
ECD_03593	1.9026	2.89798	4.79803e-08	9.89933e-08
ECD_00076	1.18762	3.93189	4.96312e-08	1.02294e-07
ECD_01316	1.51138	3.54751	7.72361e-08	1.58216e-07
ECD_00462	1.07956	4.11568	8.42191e-08	1.72432e-07
ECD_02674	2.4676	2.40986	1.03904e-07	2.11871e-07
ECD_01078	1.03229	4.29878	1.05779e-07	2.15476e-07
ECD_03334	1.73114	3.10117	1.08034e-07	2.19959e-07
ECD_00502	3.069	2.05025	1.08253e-07	2.20291e-07
ECD_02614	1.84068	2.93044	1.28767e-07	2.61508e-07
ECD_00406	1.23134	3.91499	1.47892e-07	2.99438e-07
ECD_00471	1.88972	2.80813	1.49913e-07	3.03377e-07
ECD_01570	1.38455	3.52087	1.67618e-07	3.38695e-07
ECD_02887	2.10385	2.61709	1.85636e-07	3.74212e-07
ECD_00832	2.35443	2.29883	1.93922e-07	3.90471e-07
ECD_03691	1.84688	2.85381	2.15214e-07	4.31396e-07
ECD_00213	3.62468	1.71444	2.4125e-07	4.819e-07
ECD_00654	1.3512	3.70026	2.72468e-07	5.43177e-07
ECD_00985	2.38291	2.32452	2.78595e-07	5.55117e-07
ECD_03606	1.51558	3.25246	2.79566e-07	5.56775e-07
ECD_00741	1.0913	3.97702	3.66221e-07	7.25039e-07
ECD_02980	1.18073	3.8761	3.8805e-07	7.66365e-07
ECD_02430	1.98151	2.61805	4.25531e-07	8.38325e-07
ECD_02780	1.28846	3.6508	4.38382e-07	8.61529e-07
ECD_01983	1.1494	3.97693	4.57671e-07	8.98557e-07
ECD_03922	2.3192	2.27172	6.28825e-07	1.2256e-06
ECD_02376	1.68421	2.92702	7.96981e-07	1.54434e-06
ECD_00615	1.35253	3.42133	7.99376e-07	1.54824e-06
ECD_02198	1.57323	3.0328	9.33404e-07	1.80434e-06
ECD_02036	1.8863	2.70491	1.08621e-06	2.08966e-06
ECD_03449	1.81674	2.7586	1.18475e-06	2.27162e-06
ECD_02863	2.43653	2.2144	1.31251e-06	2.51179e-06
ECD_02294	1.54971	3.07743	1.31382e-06	2.51309e-06
ECD_t00028	6.13931	1.10331	1.31989e-06	2.52351e-06
ECD_01740	1.55357	3.02269	1.43516e-06	2.73478e-06
ECD_02346	1.27954	3.50616	1.55878e-06	2.96612e-06
ECD_01584	1.53426	3.00084	1.61234e-06	3.06513e-06
ECD_00827	2.22091	2.32721	1.68095e-06	3.19405e-06
ECD_t00045	6.14448	1.10336	2.07917e-06	3.92471e-06
ECD_00813	1.19473	3.63694	2.1108e-06	3.98067e-06
ECD_02378	1.29426	3.37752	2.417e-06	4.54106e-06
ECD_01272	2.06642	2.33978	2.67215e-06	5.00638e-06
ECD_01783	1.30283	3.46553	2.70375e-06	5.06323e-06
ECD_n04378	2.33165	2.11503	3.36166e-06	6.26605e-06
ECD_00580	1.4114	3.20714	3.80436e-06	7.07808e-06
ECD_01443	1.66133	2.78052	3.92036e-06	7.28715e-06
ECD_03229	1.19418	3.51452	3.93932e-06	7.319e-06
ECD_03905	1.15939	3.58228	3.96655e-06	7.36618e-06
ECD_t00023	2.75867	1.79348	4.34302e-06	8.03929e-06
ECD_01447	1.20073	3.48238	4.78616e-06	8.81893e-06
ECD_03177	1.44869	3.20338	4.82556e-06	8.88743e-06
ECD_01595	2.01166	2.30015	5.46144e-06	1.00264e-05
ECD_02955	2.24948	2.05283	5.52757e-06	1.01385e-05
ECD_01143	1.49467	2.96152	6.19061e-06	1.13391e-05
ECD_02764	5.95503	0.974595	6.47309e-06	1.18403e-05
ECD_01344	2.06338	2.21659	7.0801e-06	1.28977e-05
ECD_03822	1.32727	3.29113	7.62495e-06	1.38756e-05
ECD_03329	1.39407	3.10937	7.62727e-06	1.38756e-05
ECD_02948	2.37957	1.97117	8.33394e-06	1.51269e-05
ECD_03303	1.13238	3.65829	9.41821e-06	1.70564e-05
ECD_03782	1.38557	3.10209	1.06003e-05	1.91368e-05
ECD_00570	1.73116	2.50966	1.10679e-05	1.99719e-05
ECD_03533	5.87217	0.906926	1.38188e-05	2.48021e-05
ECD_01728	2.19371	2.00551	1.38922e-05	2.49227e-05
ECD_03231	1.50756	2.79921	1.50026e-05	2.68668e-05
ECD_00376	2.03116	2.18846	1.62772e-05	2.91105e-05
ECD_03975	1.86722	2.43562	1.85006e-05	3.2984e-05
ECD_02295	1.472	2.8365	1.8668e-05	3.32676e-05
ECD_03541	2.83872	1.52499	2.27261e-05	4.03919e-05
ECD_02150	1.29622	3.02682	2.97964e-05	5.24015e-05
ECD_00493	1.56544	2.63077	3.37407e-05	5.91825e-05
ECD_01759	1.38353	2.94925	3.93388e-05	6.87616e-05
ECD_02374	1.21185	3.15406	3.98413e-05	6.96096e-05
ECD_03602	1.24129	3.08107	4.09543e-05	7.14609e-05
ECD_03603	1.30033	2.97845	4.95971e-05	8.60927e-05
ECD_03260	1.45427	2.69205	4.98417e-05	8.64337e-05
ECD_01010	1.89945	2.08499	5.2089e-05	9.01843e-05
ECD_01365	1.29836	2.93344	5.78635e-05	9.99235e-05
ECD_t00036	3.09157	1.30179	5.89535e-05	0.000101762
ECD_03566	1.68651	2.27404	6.46679e-05	0.000111386
ECD_03536	1.04391	3.49428	6.66008e-05	0.000114568
ECD_01444	1.52532	2.52148	6.85856e-05	0.000117932
ECD_01771	1.13459	3.20875	7.19761e-05	0.000123603
ECD_02477	1.22365	3.07206	7.41531e-05	0.000127233
ECD_00678	1.54618	2.54248	7.46219e-05	0.000127982
ECD_04137	2.41983	1.5253	7.5305e-05	0.000129099
ECD_02514	2.17737	1.81279	7.7622e-05	0.000132958
ECD_02148	1.97788	2.00489	8.33278e-05	0.000142245
ECD_02569	1.49525	2.48888	8.44213e-05	0.000144051
ECD_00339	1.06169	3.37037	9.54426e-05	0.000162168
ECD_00690	1.52969	2.5126	0.000119866	0.000202808
ECD_00230	5.64905	0.758442	0.000122853	0.000207425
ECD_04018	1.63383	2.23317	0.000124044	0.000209347
ECD_04184	2.71699	1.4525	0.000126933	0.000213953
ECD_01860	1.3248	2.84541	0.000144258	0.000242038
ECD_03976	2.44247	1.54732	0.000153414	0.000256863
ECD_00941	1.50884	2.51927	0.000156504	0.000261818
ECD_03837	1.14805	3.01051	0.000175196	0.000291994
ECD_04162	2.09681	1.75532	0.000176571	0.000294041
ECD_04115	1.38315	2.64047	0.000180015	0.000299404
ECD_02307	3.62532	1.03944	0.000191798	0.000318474
ECD_01773	1.45363	2.46406	0.000192309	0.00031919
ECD_00105	1.07777	3.12839	0.000200581	0.000332507
ECD_00543	5.56097	0.679789	0.000200889	0.000332754
ECD_04314	1.12117	3.26497	0.000200896	0.000332754
ECD_n04307	5.5319	0.678575	0.000222727	0.000367701
ECD_01201	1.01239	3.34611	0.000240478	0.000395705
ECD_01292	1.31227	2.70497	0.000252285	0.000414453
ECD_01480	2.37648	1.50129	0.000256907	0.000421528
ECD_00557	1.83822	1.90288	0.000312567	0.000510768
ECD_02144	1.1924	2.79235	0.000329333	0.000536854
ECD_01169	1.4324	2.54209	0.000340399	0.000553768
ECD_03221	1.41369	2.35271	0.000361808	0.000587171
ECD_00592	1.03694	3.13662	0.000386764	0.000626657
ECD_02749	2.03663	1.71537	0.00043237	0.000697455
ECD_01641	1.46677	2.40138	0.000440559	0.00070981
ECD_00995	1.26743	2.54495	0.000478594	0.00076893
ECD_03181	3.5058	0.941722	0.000494477	0.000793496
ECD_01963	1.58249	2.32296	0.000537437	0.000860714
ECD_03948	1.4515	2.20352	0.000547401	0.000875623
ECD_02575	1.70914	1.95425	0.000574355	0.000918373
ECD_03981	1.14747	2.75538	0.000578533	0.000924686
ECD_04240	1.18158	2.73315	0.000628761	0.00100337
ECD_03232	1.47779	2.21901	0.000682438	0.00108643
ECD_01106	1.07385	2.90323	0.000689812	0.0010973
ECD_01291	1.24698	2.59924	0.00072313	0.00114758
ECD_01745	1.28007	2.47797	0.000750331	0.00118839
ECD_t00027	5.34185	0.550105	0.000773769	0.00122407
ECD_03306	1.15811	2.70631	0.00086738	0.00136784
ECD_03128	1.44392	2.20283	0.000879989	0.00138609
ECD_01872	1.17202	2.88382	0.000903312	0.00142116
ECD_00045	2.01581	1.4791	0.000908337	0.00142791
ECD_n04372	1.81956	1.71819	0.000924745	0.0014526
ECD_01725	1.09737	2.8219	0.000930884	0.00146167
ECD_02073	1.12278	2.8476	0.000975173	0.00152823
ECD_02135	2.70746	1.00931	0.00101429	0.00158829
ECD_01962	3.17264	0.719732	0.00109299	0.00170819
ECD_02673	1.24365	2.45366	0.00109915	0.00171715
ECD_00469	1.18314	2.54621	0.00115643	0.00180243
ECD_t00024	2.27219	1.10466	0.00124896	0.00194137
ECD_04180	1.97686	1.45481	0.0012939	0.00200734
ECD_04053	1.08375	2.76451	0.0013862	0.00214639
ECD_00878	1.02674	2.82173	0.00139095	0.00215291
ECD_03600	2.09489	1.30217	0.00157311	0.00241901
ECD_00134	1.90305	1.6323	0.00170807	0.00262253
ECD_01703	1.00438	2.85739	0.00172943	0.00265228
ECD_00304	1.67798	1.79316	0.00179444	0.00274778
ECD_04389	1.30916	2.44949	0.00202314	0.00308621
ECD_01144	1.70114	1.63552	0.00214596	0.00326241
ECD_03087	1.24695	2.31378	0.00217234	0.00330126
ECD_02694	1.69174	1.63455	0.0022383	0.00340022
ECD_00646	1.70325	1.45635	0.00292153	0.00441307
ECD_03179	1.7798	1.52417	0.00295848	0.00446553
ECD_n04291	2.08552	1.30192	0.00301234	0.00454156
ECD_00245	1.66508	1.61372	0.00318571	0.00479589
ECD_02946	1.48007	1.90395	0.00340252	0.00510696
ECD_02523	1.16002	2.44422	0.00360269	0.00538927
ECD_02487	2.26093	1.10419	0.00395018	0.00588496
ECD_02763	1.11214	2.49939	0.00408943	0.00608565
ECD_03959	1.58447	1.69897	0.00430321	0.0063943
ECD_01013	4.62415	0.135799	0.00458355	0.00679327
ECD_00614	4.7283	0.194147	0.00459229	0.00680119
ECD_03542	4.7283	0.194147	0.00459229	0.00680119
ECD_01729	1.15482	2.3262	0.00476574	0.00704768
ECD_02920	1.54571	1.67784	0.00477186	0.00705413
ECD_t00077	1.05764	2.57	0.00494594	0.00730071
ECD_03228	1.57636	1.54819	0.00509318	0.00750151
ECD_00326	1.48157	1.63559	0.00578166	0.00848442
ECD_03545	1.53991	1.67708	0.00647917	0.00944928
ECD_02398	1.03761	2.44157	0.00731604	0.0106389
ECD_02850	1.098	2.20468	0.00750243	0.0108981
ECD_00655	1.50322	1.50192	0.00789583	0.0114557
ECD_00477	2.11685	1.00913	0.00856636	0.0123808
ECD_04050	4.4979	0.0741598	0.00885945	0.012786
ECD_02258	1.64814	1.43058	0.00888889	0.0128193
ECD_01909	1.29058	1.98963	0.00891786	0.0128518
ECD_04345	4.50678	0.074655	0.00899841	0.0129633
ECD_00829	2.75537	0.457879	0.00962578	0.0138373
ECD_03530	2.37918	0.79775	0.00991878	0.0142483
ECD_03761	1.60179	1.405	0.0101063	0.0145073
ECD_04186	1.24262	1.8349	0.0113533	0.0162046
ECD_00273	1.38243	1.57027	0.0122854	0.0174544
ECD_02718	1.08592	2.20378	0.0125205	0.0177695
ECD_00044	1.48151	1.47973	0.0126362	0.017921
ECD_01287	1.48689	1.48023	0.0132908	0.0188161
ECD_04139	1.05374	2.08747	0.0147751	0.0208001
ECD_00513	2.65993	0.408474	0.0155896	0.0218855
ECD_00791	1.56758	1.16485	0.0158542	0.0222257
ECD_00581	1.51292	1.33042	0.0160453	0.0224779
ECD_04185	4.22755	-0.0565296	0.017243	0.0240718
ECD_00587	1.46548	1.47823	0.0182409	0.0253855
ECD_00467	1.45062	1.27853	0.0182544	0.0253955
ECD_00077	1.16649	1.79525	0.0232204	0.0320157
ECD_03217	1.37925	1.38421	0.0234633	0.0323063
ECD_01345	1.9753	0.550739	0.0257454	0.0352791
ECD_00040	1.09767	1.61649	0.0259616	0.0355511
ECD_n04347	2.6562	0.408232	0.0260353	0.0356399
ECD_00021	2.56039	0.357382	0.0263475	0.0360427
ECD_t00058	2.64816	0.407739	0.0264821	0.0362021
ECD_00848	2.56007	0.35737	0.0265724	0.0362884
ECD_04049	1.13109	1.98823	0.0266546	0.0363761
ECD_02352	1.0722	1.83322	0.0271758	0.0370621
ECD_02155	1.64454	0.977245	0.0289701	0.0394287
ECD_00940	1.23269	1.5941	0.0293118	0.0398534
ECD_02277	1.07669	1.7201	0.0302865	0.0411229
ECD_01475	1.46396	1.10407	0.0312139	0.0423106
ECD_00231	1.72803	0.760078	0.0331385	0.0447833
ECD_01538	1.73281	0.760305	0.0342995	0.0462744
ECD_01957	2.11577	0.637389	0.0369947	0.0496483
