# Supplementary material for: Toll/interleukin-1 receptor (TIR) domain-containing proteins have NAD-RNA decapping activity
Source: Nat Commun. 2024 Mar 13;15:2261. doi: 10.1038/s41467-024-46499-y (PMC10937652; doi:10.1038/s41467-024-46499-y)
Supplement: Supplementary file 6 — Supplementary Data 3 [file 41467_2024_46499_MOESM6_ESM.xlsx]

## Sheet: Sheet1
Supplementary Data 3: NAD-RNA-producing genes identified by SPAAC-NAD-Seq in E. coli cells that harbor the AbTir plasmid and were treated with IPTG to induce AbTir expression.
GeneID	log2FC	log2CPM	P-value	FDR
ECD_01090	4.43918	13.5938	0	0
ECD_01681	3.89461	12.5969	2.02897e-286	4.08432e-283
ECD_01647	3.95523	12.6303	3.01668e-284	4.04839e-281
ECD_02742	4.02568	10.9819	2.89347e-277	2.91228e-274
ECD_00202	4.26056	10.6701	1.54048e-276	1.2404e-273
ECD_01708	3.77532	13.5317	2.03041e-272	1.3624e-269
ECD_00145	3.79778	11.4809	1.72498e-269	9.92111e-267
ECD_00770	4.49402	9.61934	1.44785e-261	7.2863e-259
ECD_02313	5.23083	8.91638	2.77284e-258	1.24039e-255
ECD_01682	3.58012	11.3609	5.6861e-257	2.28922e-254
ECD_02640	3.63245	11.4458	7.30212e-235	2.67258e-232
ECD_02755	4.37583	9.42563	9.08462e-220	3.04789e-217
ECD_04339	3.20513	11.1204	2.58882e-212	8.01738e-210
ECD_03343	3.16502	12.0884	1.24893e-204	3.59156e-202
ECD_00214	4.27548	8.74749	1.25574e-193	3.37042e-191
ECD_01761	4.23933	8.62063	2.84252e-193	7.1525e-191
ECD_02024	3.01237	12.9937	3.10923e-189	7.36338e-187
ECD_00403	4.49126	8.19462	1.15748e-186	2.58889e-184
ECD_03297	3.44326	9.59699	1.29014e-186	2.73375e-184
ECD_00970	3.09353	10.5736	1.69699e-183	3.41605e-181
ECD_03572	4.12006	8.75068	6.49409e-183	1.24501e-180
ECD_02878	3.9049	9.25412	5.25727e-182	9.6208e-180
ECD_01309	3.31289	9.49297	6.51904e-181	1.14111e-178
ECD_04010	4.42266	7.96713	3.16137e-175	5.3032e-173
ECD_03674	3.54726	8.81528	1.90719e-173	3.07134e-171
ECD_02424	3.53605	9.43507	1.10031e-171	1.70378e-169
ECD_02215	3.58247	9.21788	5.34201e-168	7.96553e-166
ECD_01605	3.20745	10.0342	6.92033e-168	9.95044e-166
ECD_01042	3.67196	8.59769	2.49437e-167	3.46288e-165
ECD_00969	3.36397	9.02815	1.7452e-158	2.34206e-156
ECD_00280	3.43803	9.05995	4.40247e-157	5.71753e-155
ECD_01688	2.84752	11.9506	2.0351e-152	2.56041e-150
ECD_00806	2.92101	9.8964	1.48457e-150	1.81118e-148
ECD_03020	4.24507	7.80507	5.4954e-150	6.5072e-148
ECD_00206	3.91011	7.94282	6.93707e-149	7.97961e-147
ECD_04014	3.20214	8.7494	1.5137e-144	1.69282e-142
ECD_02526	3.36606	8.62786	1.40394e-141	1.52763e-139
ECD_01555	3.57235	8.0167	1.47693e-141	1.56477e-139
ECD_01899	3.1459	8.86795	2.19648e-139	2.26744e-137
ECD_03044	2.85486	9.34779	9.93062e-137	9.99517e-135
ECD_03896	2.98269	9.65588	1.39506e-135	1.36988e-133
ECD_01128	3.06565	8.78003	3.19207e-134	3.05983e-132
ECD_02635	3.14198	8.7113	1.28319e-132	1.20142e-130
ECD_01056	2.49	11.6105	5.98676e-132	5.47788e-130
ECD_03321	2.93212	9.26597	6.33963e-131	5.67186e-129
ECD_00962	3.06548	8.45606	1.28961e-127	1.12869e-125
ECD_03093	2.73206	9.46473	2.00028e-127	1.71343e-125
ECD_00367	2.79488	9.10317	5.79504e-127	4.86059e-125
ECD_02758	2.74745	9.13513	1.62007e-124	1.3311e-122
ECD_03645	3.1855	8.19857	2.88203e-124	2.32061e-122
ECD_04078	2.96504	8.59404	1.61607e-121	1.27575e-119
ECD_01062	3.19948	8.12986	1.04803e-120	8.11418e-119
ECD_02678	2.84082	8.5854	1.29115e-119	9.80785e-118
ECD_00125	3.13976	8.05227	2.45051e-119	1.82699e-117
ECD_01695	3.28536	7.73444	1.20343e-118	8.80912e-117
ECD_01819	2.90862	8.21992	8.56683e-116	6.15894e-114
ECD_03738	2.868	9.0493	2.74471e-115	1.93863e-113
ECD_02326	2.38767	10.7687	2.1028e-112	1.45963e-110
ECD_01487	3.68207	7.32068	2.55765e-112	1.74527e-110
ECD_01539	3.89612	7.13577	3.83886e-112	2.57587e-110
ECD_02167	2.34336	11.9962	5.64817e-112	3.72779e-110
ECD_04251	2.40593	10.7532	1.52279e-111	9.8883e-110
ECD_01929	3.20492	7.76985	1.55993e-111	9.96871e-110
ECD_04121	2.42822	9.54064	2.72026e-111	1.71121e-109
ECD_02737	2.44938	10.1853	4.66069e-111	2.88676e-109
ECD_00269	4.15505	7.16117	1.73957e-109	1.0453e-107
ECD_04009	2.2675	12.9852	2.91038e-109	1.72312e-107
ECD_00170	2.35699	10.6804	6.00203e-109	3.50206e-107
ECD_04266	2.54964	8.8614	2.72716e-107	1.56851e-105
ECD_01310	2.28893	10.9084	3.62599e-107	2.05609e-105
ECD_00312	3.19532	7.56049	1.07246e-104	5.99683e-103
ECD_01733	2.42778	9.52077	2.64688e-104	1.45977e-102
ECD_01271	3.08159	7.79606	4.24659e-102	2.24958e-100
ECD_00270	3.03051	7.6492	8.01963e-102	4.19312e-100
ECD_04102	2.47952	9.29643	1.07562e-101	5.55187e-100
ECD_10021	3.06505	7.62521	3.22406e-101	1.64305e-99
ECD_03884	3.39424	7.37326	2.10353e-100	1.04553e-98
ECD_03926	3.10853	7.71188	1.08221e-99	5.31338e-98
ECD_n04353	2.05638	13.872	1.48259e-99	7.19144e-98
ECD_03200	2.3116	9.80784	3.43589e-99	1.64677e-97
ECD_03848	2.72095	8.36339	1.50356e-98	7.12158e-97
ECD_00373	2.85262	8.16719	1.32869e-97	6.22013e-96
ECD_03906	2.13803	17.3726	2.26298e-96	1.04721e-94
ECD_01920	2.6879	7.92112	4.42977e-96	2.02662e-94
ECD_03516	3.09438	7.42287	1.81648e-95	8.21701e-94
ECD_04256	2.70654	7.99279	1.99356e-95	8.91785e-94
ECD_00232	2.21798	9.79717	1.6063e-94	7.10656e-93
ECD_03598	3.39267	7.29011	2.44647e-94	1.0706e-92
ECD_02156	3.38893	7.05845	2.15087e-93	9.31119e-92
ECD_02083	2.6657	8.12975	8.29734e-93	3.55373e-91
ECD_02711	2.33419	9.56127	9.46532e-92	4.0113e-90
ECD_00153	2.25766	9.50012	1.36423e-91	5.72124e-90
ECD_00634	2.4049	8.44869	6.75376e-91	2.77455e-89
ECD_03443	2.47394	8.93731	2.36879e-90	9.63308e-89
ECD_n04344	2.0686	11.9563	6.26049e-90	2.52047e-88
ECD_03080	2.95522	7.38354	8.30026e-90	3.3086e-88
ECD_04135	2.67416	7.96059	1.40504e-89	5.54576e-88
ECD_01582	2.73443	7.94337	1.91742e-89	7.49469e-88
ECD_04125	3.68218	6.87546	6.66739e-88	2.58105e-86
ECD_02865	2.52522	8.59599	4.27902e-85	1.62522e-83
ECD_00885	1.88651	11.3873	7.20024e-84	2.70918e-82
ECD_00960	2.78999	7.59788	1.41634e-83	5.27981e-82
ECD_03726	2.59307	7.72062	5.13055e-83	1.89501e-81
ECD_n04366	2.98918	7.45861	5.58285e-83	2.04332e-81
ECD_01748	2.01245	10.7641	7.15926e-83	2.59668e-81
ECD_01406	2.40731	8.41569	8.9099e-83	3.20279e-81
ECD_01003	2.13348	9.11875	9.90779e-83	3.52998e-81
ECD_01626	1.91839	13.3928	5.45152e-82	1.90851e-80
ECD_03063	2.70542	7.52477	1.01463e-80	3.52147e-79
ECD_00234	2.42451	7.99795	1.53845e-80	5.29386e-79
ECD_00397	2.21136	8.60715	4.6317e-79	1.58027e-77
ECD_00456	1.97251	10.2575	1.07037e-78	3.62127e-77
ECD_00967	2.22137	8.35224	1.65101e-78	5.53915e-77
ECD_00388	1.95422	9.86092	2.29251e-77	7.6278e-76
ECD_01612	2.05911	8.78571	4.84706e-76	1.59953e-74
ECD_04217	3.00904	7.17682	1.80389e-74	5.90443e-73
ECD_02239	2.17801	8.19543	3.30353e-74	1.07258e-72
ECD_03024	2.11431	8.45311	2.34565e-73	7.55488e-72
ECD_02370	1.99622	9.0825	3.3457e-73	1.06903e-71
ECD_04021	2.01876	9.02372	1.06441e-72	3.37426e-71
ECD_01007	1.84997	10.609	1.96973e-72	6.19541e-71
ECD_01168	2.9289	6.93702	2.34343e-72	7.31368e-71
ECD_02528	1.82561	11.0258	3.28443e-72	1.01716e-70
ECD_00923	2.5043	7.81108	6.73093e-72	2.05293e-70
ECD_01796	3.3086	6.59862	1.38023e-71	4.17804e-70
ECD_02448	2.6152	7.30108	1.39973e-71	4.20547e-70
ECD_03937	2.10367	8.53589	1.63874e-71	4.88208e-70
ECD_02625	1.89953	9.79475	1.64919e-71	4.88208e-70
ECD_01808	3.45965	6.41688	8.44193e-70	2.46284e-68
ECD_03628	2.29269	7.7066	3.47934e-69	1.00776e-67
ECD_01734	2.02628	8.9893	3.88434e-69	1.11703e-67
ECD_02882	2.65214	7.13491	1.18291e-68	3.37758e-67
ECD_00869	2.72731	7.16448	1.81838e-67	5.15549e-66
ECD_00184	2.07378	8.32946	8.82602e-67	2.48486e-65
ECD_03103	2.82637	6.76946	1.52026e-66	4.2504e-65
ECD_02298	2.05622	8.21718	2.89781e-66	8.04591e-65
ECD_00971	2.92586	6.72012	5.16001e-66	1.42289e-64
ECD_03137	1.95834	8.58704	8.98167e-66	2.45988e-64
ECD_00007	2.45343	7.28526	9.91998e-66	2.6985e-64
ECD_03091	1.96856	8.57343	1.16999e-65	3.16132e-64
ECD_01498	1.98938	8.57179	1.00089e-64	2.6864e-63
ECD_02355	2.17927	7.77637	1.2202e-64	3.25333e-63
ECD_03144	3.09705	6.4621	6.18671e-64	1.63866e-62
ECD_02368	3.02163	6.56427	1.19802e-63	3.15243e-62
ECD_04270	3.22155	6.62738	4.72869e-63	1.23621e-61
ECD_01180	1.63311	11.5034	5.77232e-63	1.49931e-61
ECD_00149	2.07111	8.08464	3.06965e-62	7.87159e-61
ECD_01319	2.17198	7.77829	7.16461e-62	1.82561e-60
ECD_03473	2.52406	7.21856	7.95037e-62	2.01309e-60
ECD_03989	2.35345	7.14705	3.68526e-61	9.21545e-60
ECD_04379	2.24908	7.44994	3.791e-61	9.42134e-60
ECD_02322	2.70193	6.7258	5.03819e-60	1.2444e-58
ECD_03522	3.62272	6.02126	3.41401e-59	8.38098e-58
ECD_00066	2.40924	7.05821	1.14907e-58	2.80374e-57
ECD_01621	2.43526	7.17059	1.2281e-58	2.97852e-57
ECD_03659	1.6889	9.31669	2.91942e-58	7.03807e-57
ECD_04272	1.76561	8.85574	2.96779e-58	7.11209e-57
ECD_03987	3.37569	6.14068	6.84261e-58	1.63008e-56
ECD_00635	2.07829	7.92552	3.27644e-57	7.75937e-56
ECD_03476	2.04931	7.73171	3.82085e-57	8.99574e-56
ECD_00034	2.60702	6.64951	1.33772e-56	3.1312e-55
ECD_02912	2.18634	7.32245	1.43251e-56	3.33369e-55
ECD_03584	2.05198	7.72994	8.57099e-56	1.98315e-54
ECD_n04325	2.06071	7.56925	9.18608e-56	2.11332e-54
ECD_00131	2.65218	6.62294	1.09721e-55	2.50987e-54
ECD_02963	2.04829	7.90006	2.94921e-55	6.7082e-54
ECD_02747	2.20931	7.32622	6.15174e-55	1.3914e-53
ECD_03049	2.83448	6.46161	1.90209e-54	4.27811e-53
ECD_04056	1.51202	10.8142	2.03369e-54	4.54869e-53
ECD_01637	2.1619	7.26785	2.54765e-54	5.66676e-53
ECD_02474	2.4774	6.8676	2.96362e-54	6.51996e-53
ECD_01254	2.09954	7.35431	4.21511e-54	9.22285e-53
ECD_02267	1.97	7.74012	1.23212e-53	2.68135e-52
ECD_01910	1.65968	8.95837	1.70821e-53	3.67768e-52
ECD_03783	2.90062	6.3971	2.03999e-53	4.36862e-52
ECD_01379	2.88361	6.25538	6.25191e-53	1.31781e-51
ECD_03751	1.94226	8.13066	1.74718e-52	3.62586e-51
ECD_03242	2.16779	7.16531	2.479e-52	5.11819e-51
ECD_04045	1.89748	7.84092	4.45987e-52	9.16094e-51
ECD_00652	1.95617	7.64621	5.88606e-52	1.20291e-50
ECD_00696	2.09699	7.1761	1.85693e-51	3.75677e-50
ECD_02970	3.29764	5.95555	2.54193e-51	5.09145e-50
ECD_01055	2.65073	6.44699	2.62418e-51	5.20441e-50
ECD_00753	1.66308	9.61313	2.63864e-51	5.20744e-50
ECD_03679	2.22965	6.92601	2.97223e-51	5.83717e-50
ECD_02601	3.08295	6.09396	4.31156e-51	8.42638e-50
ECD_02875	2.29424	6.88889	4.99496e-51	9.71484e-50
ECD_03850	2.34697	6.91964	1.31462e-50	2.53238e-49
ECD_02175	2.38135	6.70862	2.06157e-50	3.95233e-49
ECD_00542	1.89261	7.99569	2.76069e-50	5.26755e-49
ECD_03236	1.87341	7.81588	2.85095e-50	5.41411e-49
ECD_03519	3.16415	6.16965	1.41053e-49	2.65364e-48
ECD_04017	2.05667	7.52667	9.44398e-49	1.75214e-47
ECD_01710	3.02407	6.00513	2.53709e-48	4.68547e-47
ECD_02279	3.14169	5.97641	2.6947e-48	4.95382e-47
ECD_04243	4.67867	5.31878	4.89628e-48	8.91965e-47
ECD_00794	2.34186	6.87924	5.03849e-48	9.13736e-47
ECD_03527	3.85836	5.56755	6.86412e-48	1.2337e-46
ECD_00708	1.48373	10.5157	2.82828e-47	5.03834e-46
ECD_02265	1.79826	7.86484	8.70209e-47	1.5299e-45
ECD_00768	1.70037	8.37342	9.31638e-47	1.63077e-45
ECD_00475	1.90616	7.4448	3.41826e-46	5.9064e-45
ECD_02741	2.0854	6.9946	9.1941e-46	1.57513e-44
ECD_02585	2.19009	6.80161	1.21442e-45	2.06297e-44
ECD_03037	2.40955	6.43819	1.45719e-45	2.46498e-44
ECD_04252	1.60747	8.29779	1.69804e-45	2.86037e-44
ECD_02032	1.76947	7.75274	2.02408e-45	3.38131e-44
ECD_03151	1.42309	10.1881	2.05024e-45	3.41085e-44
ECD_00702	1.78598	7.49724	6.42446e-44	1.05142e-42
ECD_03849	2.0647	6.84768	8.75258e-44	1.42088e-42
ECD_01814	2.14258	6.80087	1.22611e-43	1.98246e-42
ECD_02849	2.19108	6.6638	1.88605e-43	3.02519e-42
ECD_03755	1.74936	7.6943	2.13342e-43	3.4049e-42
ECD_02194	2.87385	5.97614	2.13969e-43	3.4049e-42
ECD_01247	3.04992	5.86213	3.00874e-43	4.76897e-42
ECD_04033	1.93664	7.04143	1.80425e-42	2.80459e-41
ECD_01321	2.13168	6.69954	2.34202e-42	3.62653e-41
ECD_02537	2.04739	6.99956	2.54778e-42	3.93003e-41
ECD_02468	2.28581	6.58826	2.60356e-42	4.00073e-41
ECD_00246	1.95599	6.87581	3.4141e-41	5.16735e-40
ECD_00648	3.03238	5.76703	4.51134e-41	6.77711e-40
ECD_00593	1.66911	7.55274	3.09402e-40	4.53222e-39
ECD_10004	1.39028	10.7541	2.88224e-39	4.14425e-38
ECD_03585	1.71534	7.33477	4.68532e-39	6.68904e-38
ECD_04000	1.37248	9.48061	1.00167e-38	1.42499e-37
ECD_00208	1.93528	6.82892	1.49994e-38	2.11886e-37
ECD_01137	3.18848	5.92294	1.72014e-38	2.42143e-37
ECD_01255	1.78018	7.22346	2.02347e-38	2.8385e-37
ECD_00707	1.54369	7.89192	2.43169e-38	3.36426e-37
ECD_01719	3.37981	5.43	4.44187e-38	6.1034e-37
ECD_03504	2.92004	5.93249	6.25161e-38	8.53186e-37
ECD_04057	2.48534	6.1118	6.9813e-38	9.49551e-37
ECD_00399	2.8344	5.67092	2.8257e-37	3.83039e-36
ECD_02726	1.85566	6.80865	1.18522e-36	1.60123e-35
ECD_01380	1.87781	6.8232	1.66185e-36	2.2302e-35
ECD_04080	1.66971	7.34047	2.19453e-36	2.92556e-35
ECD_02110	1.86177	6.79235	3.43694e-36	4.56671e-35
ECD_03911	2.72017	5.71349	3.77783e-36	5.00314e-35
ECD_02757	1.36779	9.73704	9.60742e-36	1.25176e-34
ECD_00198	2.37494	6.05689	3.1206e-35	4.03973e-34
ECD_01624	1.67683	7.20249	8.62383e-35	1.11281e-33
ECD_01817	1.97848	6.5413	1.11551e-34	1.43484e-33
ECD_01043	1.82141	6.80062	2.13499e-34	2.7115e-33
ECD_01800	1.49525	8.09473	2.42482e-34	3.06991e-33
ECD_00283	1.70777	6.99093	3.76197e-34	4.73303e-33
ECD_02505	1.62528	7.14207	3.8184e-34	4.78906e-33
ECD_03187	1.2177	10.1221	4.00361e-34	5.00575e-33
ECD_02686	1.76128	6.80987	8.32909e-34	1.03497e-32
ECD_02281	2.84592	5.57181	1.61637e-33	1.99006e-32
ECD_01488	2.77187	5.54504	2.66762e-33	3.26439e-32
ECD_02935	1.34231	8.36867	4.96929e-33	6.04422e-32
ECD_02679	3.33605	5.26589	7.21875e-33	8.75382e-32
ECD_01709	2.35113	5.94967	2.12669e-32	2.56349e-31
ECD_03289	1.44627	7.8946	2.14653e-32	2.57968e-31
ECD_01385	1.77111	6.78193	2.4996e-32	2.99506e-31
ECD_02367	1.37117	8.19001	2.93893e-32	3.50063e-31
ECD_02502	1.43126	7.71409	4.77501e-32	5.65417e-31
ECD_02978	1.7717	6.67065	5.31889e-32	6.27972e-31
ECD_03203	1.97818	6.313	5.90862e-32	6.95559e-31
ECD_01652	1.31712	8.25817	6.88379e-32	8.07992e-31
ECD_01031	2.08339	6.29728	6.96679e-32	8.15358e-31
ECD_03085	1.2675	8.69014	1.367e-31	1.59061e-30
ECD_02278	3.17498	5.18434	2.2084e-31	2.54029e-30
ECD_00248	2.42359	5.74185	8.89033e-31	1.00824e-29
ECD_03917	1.13909	9.84482	1.60859e-30	1.80899e-29
ECD_02709	1.45003	7.49562	2.17891e-30	2.43674e-29
ECD_01630	2.53613	5.55832	2.19731e-30	2.45051e-29
ECD_02685	1.38125	7.78029	2.26429e-30	2.51824e-29
ECD_03364	1.2947	8.17363	2.48456e-30	2.7556e-29
ECD_04362	3.66875	4.95173	3.1318e-30	3.4639e-29
ECD_00374	1.36637	7.70013	3.14926e-30	3.47368e-29
ECD_01374	2.22703	5.91264	4.68314e-30	5.13741e-29
ECD_00383	1.44497	7.39743	7.73578e-30	8.46311e-29
ECD_01210	1.72767	6.73517	1.31607e-29	1.43202e-28
ECD_02796	3.1901	5.21236	2.45925e-29	2.6544e-28
ECD_02054	2.60735	5.43984	3.71891e-29	3.99262e-28
ECD_02387	2.31136	5.72461	4.57423e-29	4.88484e-28
ECD_04011	2.87262	5.27852	1.28085e-28	1.35703e-27
ECD_01091	1.14976	9.57003	1.53941e-28	1.62243e-27
ECD_01812	1.96424	6.07299	1.5802e-28	1.66107e-27
ECD_00814	1.40935	7.37718	3.3753e-28	3.52046e-27
ECD_03829	2.50034	5.69632	3.70481e-28	3.84422e-27
ECD_00911	1.32777	7.81388	3.86624e-28	4.00141e-27
ECD_02924	1.57861	6.90449	4.918e-28	5.07689e-27
ECD_00972	2.07739	5.8946	5.46736e-28	5.62956e-27
ECD_03897	1.18607	9.12855	6.05239e-28	6.21605e-27
ECD_01563	1.53184	7.34145	8.32471e-28	8.48488e-27
ECD_03207	1.35589	7.83106	9.56189e-28	9.67241e-27
ECD_01615	1.81335	6.46806	9.78873e-28	9.87705e-27
ECD_01850	2.73264	5.29667	3.05486e-27	3.02928e-26
ECD_03684	2.14643	5.73967	6.65926e-27	6.52316e-26
ECD_04012	1.17127	8.41566	7.35887e-27	7.19097e-26
ECD_00201	2.06496	5.84789	7.76487e-27	7.56934e-26
ECD_01240	1.47499	6.98943	8.51352e-27	8.27909e-26
ECD_03815	2.74368	5.21452	9.78323e-27	9.46809e-26
ECD_03219	1.73589	6.33923	1.09903e-26	1.05601e-25
ECD_02546	1.02021	10.8404	2.4314e-26	2.31414e-25
ECD_02113	2.5748	5.29277	2.6379e-26	2.50476e-25
ECD_03277	1.0497	12.522	3.20168e-26	3.01168e-25
ECD_03045	1.3561	7.42128	9.18046e-26	8.47718e-25
ECD_00966	1.30852	7.5064	9.65127e-26	8.88722e-25
ECD_01583	1.11356	8.79533	9.66866e-26	8.88722e-25
ECD_00784	1.97199	6.0202	1.07571e-25	9.84273e-25
ECD_04083	2.2081	5.72472	1.16475e-25	1.06333e-24
ECD_00173	1.88861	6.03607	2.043e-25	1.84834e-24
ECD_02396	3.07371	4.8822	2.7934e-25	2.51593e-24
ECD_03447	2.07168	5.74395	4.19384e-25	3.73549e-24
ECD_00758	1.33205	7.24884	6.92555e-25	6.15502e-24
ECD_01486	2.56091	5.19609	8.55073e-25	7.58265e-24
ECD_02097	1.67114	6.48528	1.07242e-24	9.46836e-24
ECD_03348	1.98312	6.07121	1.30819e-24	1.14745e-23
ECD_00533	1.05941	9.07972	1.35739e-24	1.18801e-23
ECD_02996	1.58205	6.74576	1.50763e-24	1.31095e-23
ECD_00252	2.81008	5.06048	1.86084e-24	1.6008e-23
ECD_04103	1.1805	8.088	1.9898e-24	1.70809e-23
ECD_04174	2.29311	5.48918	2.28948e-24	1.96116e-23
ECD_00235	1.34117	7.18148	2.56408e-24	2.18707e-23
ECD_04189	3.03679	4.85397	3.25953e-24	2.7569e-23
ECD_00675	2.19366	5.52404	3.72593e-24	3.14478e-23
ECD_02214	1.13527	8.21956	5.00402e-24	4.19712e-23
ECD_01008	2.01273	5.71549	6.5318e-24	5.45581e-23
ECD_01262	1.47576	6.68215	8.64727e-24	7.17812e-23
ECD_00300	2.14643	5.56463	1.02557e-23	8.4958e-23
ECD_00595	1.60963	6.54636	1.02894e-23	8.50619e-23
ECD_03097	1.33072	7.10108	1.09195e-23	9.00863e-23
ECD_03840	1.16827	7.87646	1.1281e-23	9.26888e-23
ECD_01134	1.05889	9.42965	1.31035e-23	1.07443e-22
ECD_03453	2.73018	4.98287	1.3774e-23	1.12712e-22
ECD_00329	3.13481	4.77221	1.40625e-23	1.14839e-22
ECD_04126	1.18253	8.1736	1.44628e-23	1.17631e-22
ECD_00495	2.72884	4.98269	1.75951e-23	1.42819e-22
ECD_02289	1.2913	7.47656	2.03474e-23	1.64826e-22
ECD_02467	1.08239	8.53771	2.52242e-23	2.03513e-22
ECD_01915	4.28204	4.37167	4.58695e-23	3.67139e-22
ECD_00334	2.08318	5.61443	5.93795e-23	4.74329e-22
ECD_02070	2.17988	5.42419	8.12027e-23	6.43547e-22
ECD_00566	1.40023	6.75142	8.93516e-23	7.06738e-22
ECD_03003	2.67024	4.99427	9.56004e-23	7.54681e-22
ECD_01813	2.19176	5.48809	1.16993e-22	9.19953e-22
ECD_03130	1.67458	6.11538	1.87359e-22	1.46184e-21
ECD_03189	1.47104	6.50518	2.00792e-22	1.56059e-21
ECD_04087	1.42558	6.70722	2.52201e-22	1.95261e-21
ECD_02476	2.07006	5.61328	2.78179e-22	2.14961e-21
ECD_04082	2.35219	5.2343	3.83019e-22	2.94844e-21
ECD_03040	1.22236	7.39326	4.62234e-22	3.55144e-21
ECD_02703	1.154	7.95843	4.8077e-22	3.68682e-21
ECD_01388	1.58736	6.33486	4.91234e-22	3.7599e-21
ECD_01027	2.58759	4.97632	5.38739e-22	4.10789e-21
ECD_02441	1.19931	7.31969	8.32057e-22	6.30859e-21
ECD_01886	1.38443	6.75987	8.42347e-22	6.37461e-21
ECD_03283	1.00322	8.85226	1.2142e-21	9.10307e-21
ECD_02874	1.30543	7.08119	1.90202e-21	1.40764e-20
ECD_00763	1.49014	6.37099	2.08583e-21	1.5352e-20
ECD_00378	2.99515	4.73787	2.57265e-21	1.89005e-20
ECD_00974	1.55971	6.25409	4.39344e-21	3.19855e-20
ECD_00440	1.15498	7.57396	5.16319e-21	3.74541e-20
ECD_03799	1.2752	7.13318	7.14866e-21	5.14857e-20
ECD_04233	2.11554	5.30605	7.33103e-21	5.27049e-20
ECD_03307	2.51156	4.91116	1.21682e-20	8.67068e-20
ECD_03164	1.18226	7.45371	1.30806e-20	9.30434e-20
ECD_00404	1.61296	6.0371	1.56568e-20	1.10781e-19
ECD_01843	1.61889	6.16865	2.06421e-20	1.45288e-19
ECD_03048	1.21349	7.13222	2.20816e-20	1.54879e-19
ECD_01928	1.83491	5.68718	2.52304e-20	1.7635e-19
ECD_00645	1.12211	7.86848	2.60237e-20	1.8158e-19
ECD_01421	1.94517	5.59991	5.47745e-20	3.77606e-19
ECD_02288	2.24518	5.09958	6.90258e-20	4.75039e-19
ECD_02632	1.09848	7.79072	7.03777e-20	4.83516e-19
ECD_01618	1.78304	5.68324	9.67932e-20	6.62737e-19
ECD_00082	1.02592	8.10374	9.80814e-20	6.70417e-19
ECD_02492	2.07022	5.27306	1.19431e-19	8.14968e-19
ECD_03724	2.07851	5.28121	1.46953e-19	1.00107e-18
ECD_00644	1.56728	6.07589	1.68233e-19	1.1441e-18
ECD_01589	2.38705	5.0105	1.95831e-19	1.32954e-18
ECD_02264	1.25812	6.83833	2.14847e-19	1.45618e-18
ECD_00795	1.23013	7.16313	3.53918e-19	2.39073e-18
ECD_02471	2.25366	5.02754	4.49572e-19	3.01161e-18
ECD_04027	1.84577	5.54297	4.55943e-19	3.04921e-18
ECD_01353	1.57713	5.92318	5.44946e-19	3.63237e-18
ECD_n04304	2.40993	4.92706	5.68081e-19	3.78032e-18
ECD_02112	1.34648	6.45741	5.70231e-19	3.78837e-18
ECD_02894	1.8495	5.49612	6.19177e-19	4.10677e-18
ECD_01050	1.40711	6.30483	8.29951e-19	5.48667e-18
ECD_03060	1.38275	6.39819	8.36999e-19	5.52419e-18
ECD_00874	1.45184	6.22392	9.87206e-19	6.50489e-18
ECD_00018	1.21328	6.97938	9.96558e-19	6.55579e-18
ECD_04271	1.6865	5.73493	1.53893e-18	1.0058e-17
ECD_02427	1.11514	7.28846	2.22122e-18	1.44702e-17
ECD_01172	1.79344	5.52284	2.33095e-18	1.51606e-17
ECD_03011	1.233	6.71858	2.67912e-18	1.7397e-17
ECD_01497	1.34524	6.41546	4.99087e-18	3.22007e-17
ECD_03291	1.08575	7.6303	6.30274e-18	4.04703e-17
ECD_03908	2.16565	4.99129	7.47981e-18	4.78755e-17
ECD_02971	1.61898	5.75513	8.06997e-18	5.1571e-17
ECD_03710	2.30948	4.94713	8.29554e-18	5.29284e-17
ECD_01034	2.69207	4.71909	8.46636e-18	5.39328e-17
ECD_02725	1.71736	5.60925	8.54483e-18	5.43468e-17
ECD_03800	1.14051	6.96241	9.35002e-18	5.92806e-17
ECD_00963	1.89101	5.35847	1.11174e-17	7.02647e-17
ECD_01009	2.10936	5.06587	1.21085e-17	7.64086e-17
ECD_01572	1.0078	7.99685	1.26582e-17	7.97526e-17
ECD_01386	1.8416	5.42505	1.50899e-17	9.46294e-17
ECD_01912	1.00702	7.70485	2.04816e-17	1.27645e-16
ECD_00633	1.22538	6.84286	3.44742e-17	2.12547e-16
ECD_02905	1.86595	5.36776	3.56456e-17	2.19433e-16
ECD_04084	1.54598	5.88216	3.65551e-17	2.24688e-16
ECD_01780	1.35038	6.21815	3.66589e-17	2.24983e-16
ECD_01676	1.83479	5.41853	3.84333e-17	2.35155e-16
ECD_03398	1.07529	7.21281	3.91122e-17	2.38947e-16
ECD_03836	1.87021	5.3723	3.9225e-17	2.39273e-16
ECD_02491	2.37308	4.80157	4.00328e-17	2.43463e-16
ECD_00112	1.32411	6.29227	5.58109e-17	3.38396e-16
ECD_01303	1.36795	6.3017	6.53559e-17	3.95674e-16
ECD_01407	2.97845	4.46003	6.55692e-17	3.96369e-16
ECD_00577	2.43135	4.80346	6.93407e-17	4.18539e-16
ECD_01575	2.37299	4.74644	7.21544e-17	4.34871e-16
ECD_02522	1.31378	6.36207	1.10544e-16	6.60314e-16
ECD_03183	2.28229	4.77771	1.9881e-16	1.17362e-15
ECD_00197	1.69738	5.49022	2.11174e-16	1.24296e-15
ECD_00604	1.58562	5.71034	2.40368e-16	1.41067e-15
ECD_02622	1.29251	6.47642	2.5487e-16	1.49361e-15
ECD_00072	2.02029	5.07215	2.71716e-16	1.5877e-15
ECD_01318	1.30374	6.3345	2.86016e-16	1.66884e-15
ECD_02994	1.61814	5.62993	3.25749e-16	1.89245e-15
ECD_02564	1.63581	5.56641	4.07936e-16	2.3597e-15
ECD_02304	1.32736	6.1938	4.51157e-16	2.60223e-15
ECD_01470	1.97138	5.02298	7.62613e-16	4.36119e-15
ECD_04118	2.23444	4.83888	8.35242e-16	4.76976e-15
ECD_03951	1.09865	6.85221	1.15651e-15	6.54867e-15
ECD_01452	2.60484	4.49209	2.0256e-15	1.14217e-14
ECD_02037	2.96692	4.23177	2.1768e-15	1.22571e-14
ECD_00620	2.73657	4.3427	2.81034e-15	1.57802e-14
ECD_01727	2.01866	4.99649	3.44965e-15	1.92626e-14
ECD_03359	3.0823	4.21637	4.21795e-15	2.34227e-14
ECD_02662	1.47417	6.07325	4.33992e-15	2.40668e-14
ECD_02595	1.03771	6.92725	5.07169e-15	2.80861e-14
ECD_01576	1.97539	5.01733	5.55932e-15	3.07443e-14
ECD_02230	2.53746	4.4297	7.38595e-15	4.0734e-14
ECD_02353	2.80658	4.42942	7.39861e-15	4.0748e-14
ECD_01879	1.36715	5.8772	7.97508e-15	4.3863e-14
ECD_03873	1.43102	5.91458	8.65544e-15	4.74752e-14
ECD_00343	1.11311	7.08514	9.89562e-15	5.41301e-14
ECD_03555	1.3424	6.02876	1.54939e-14	8.42954e-14
ECD_01535	3.2343	4.05329	2.21304e-14	1.19273e-13
ECD_02151	2.1811	4.69911	2.29997e-14	1.23793e-13
ECD_01776	1.1986	6.29264	2.39971e-14	1.28988e-13
ECD_02527	1.39052	5.78377	2.40947e-14	1.2934e-13
ECD_01551	2.62398	4.34547	3.29279e-14	1.75586e-13
ECD_00917	1.45185	5.62351	3.64662e-14	1.9394e-13
ECD_03276	1.89157	5.24204	3.7235e-14	1.97768e-13
ECD_02062	1.25575	6.33706	4.39385e-14	2.32452e-13
ECD_03654	2.26413	4.66717	5.02841e-14	2.65674e-13
ECD_00166	1.16293	6.53088	5.25365e-14	2.77211e-13
ECD_00056	1.09784	6.77113	5.63162e-14	2.96766e-13
ECD_02371	1.2722	6.11568	6.46965e-14	3.40481e-13
ECD_t00014	3.26391	3.87693	8.999e-14	4.71131e-13
ECD_03202	1.49094	5.49327	1.11621e-13	5.82864e-13
ECD_00691	1.64522	5.34579	1.44578e-13	7.47203e-13
ECD_00412	1.02969	6.81848	1.539e-13	7.94361e-13
ECD_01146	2.51925	4.4361	1.80964e-13	9.26923e-13
ECD_02934	1.30469	5.9606	1.93109e-13	9.87873e-13
ECD_n04310	3.4355	3.80069	1.95874e-13	1.00074e-12
ECD_00704	1.46329	5.49136	2.20989e-13	1.12478e-12
ECD_03565	2.07076	4.64659	2.58307e-13	1.3114e-12
ECD_02911	1.72727	5.02993	3.19757e-13	1.61726e-12
ECD_00444	1.89852	4.82056	3.55877e-13	1.79319e-12
ECD_02429	1.75552	4.95004	3.72583e-13	1.87269e-12
ECD_01779	1.53715	5.55728	3.76374e-13	1.88938e-12
ECD_00676	2.90571	4.06876	4.10914e-13	2.05763e-12
ECD_03061	1.35041	5.78863	4.23753e-13	2.11404e-12
ECD_00699	1.07854	6.48731	5.8692e-13	2.91721e-12
ECD_02890	1.32847	5.72181	7.73041e-13	3.82812e-12
ECD_00578	1.53307	5.52139	8.56147e-13	4.21891e-12
ECD_02381	2.01877	4.71432	9.23771e-13	4.54103e-12
ECD_00964	1.25594	5.90069	1.03795e-12	5.08989e-12
ECD_01369	1.72985	5.00387	1.2266e-12	6.00034e-12
ECD_03478	1.65089	5.1157	1.29825e-12	6.32471e-12
ECD_01229	1.4868	5.34804	1.57134e-12	7.63114e-12
ECD_01824	1.26519	5.77556	1.76033e-12	8.53866e-12
ECD_03258	1.38481	5.54241	1.85824e-12	9.00272e-12
ECD_00223	2.04772	4.58147	2.33776e-12	1.12852e-11
ECD_00172	1.34537	5.57156	2.74116e-12	1.31694e-11
ECD_01196	1.12856	6.16287	2.85194e-12	1.36833e-11
ECD_01169	2.2324	4.38887	2.85494e-12	1.36833e-11
ECD_t00057	2.53272	4.179	2.90744e-12	1.39184e-11
ECD_03806	2.37603	4.30144	3.04542e-12	1.45616e-11
ECD_00043	1.30964	5.66139	3.12274e-12	1.48959e-11
ECD_01478	1.52701	5.24416	3.45852e-12	1.64586e-11
ECD_02146	1.26298	5.87189	3.89164e-12	1.84543e-11
ECD_01251	1.56311	5.17614	3.92035e-12	1.85686e-11
ECD_01094	1.65354	5.12639	4.42704e-12	2.08948e-11
ECD_01505	3.63618	3.50704	4.56075e-12	2.14756e-11
ECD_03935	1.88044	4.67862	4.74566e-12	2.23201e-11
ECD_01331	2.8468	4.02522	5.44974e-12	2.55421e-11
ECD_00321	1.29008	5.72364	5.59222e-12	2.6149e-11
ECD_01166	1.01365	6.45387	7.23812e-12	3.36109e-11
ECD_02321	1.84079	4.77615	7.25671e-12	3.36584e-11
ECD_02975	2.32106	4.41443	8.40854e-12	3.88666e-11
ECD_03497	1.40105	5.40851	8.91e-12	4.11372e-11
ECD_01059	1.48663	5.30355	8.94409e-12	4.12473e-11
ECD_02715	1.48237	5.20589	8.97144e-12	4.13261e-11
ECD_00203	1.47631	5.4325	1.09089e-11	5.00787e-11
ECD_04058	1.4782	5.30353	1.15704e-11	5.30553e-11
ECD_00441	1.86179	4.71494	1.23821e-11	5.65838e-11
ECD_01670	2.24971	4.26081	1.62523e-11	7.36842e-11
ECD_01891	1.00941	6.43625	1.73812e-11	7.87139e-11
ECD_03225	1.44245	5.31726	1.78601e-11	8.0792e-11
ECD_02445	1.34821	5.54101	1.90352e-11	8.58183e-11
ECD_02216	1.74964	4.81964	1.934e-11	8.70947e-11
ECD_03595	1.21046	5.74565	2.30751e-11	1.03453e-10
ECD_02442	1.4057	5.47065	2.40488e-11	1.07698e-10
ECD_00681	1.33767	5.52739	2.44519e-11	1.09382e-10
ECD_03124	1.25101	5.67263	3.13505e-11	1.39775e-10
ECD_04283	3.24696	3.68453	3.52053e-11	1.56442e-10
ECD_00005	1.60677	5.00135	3.54773e-11	1.57477e-10
ECD_t00075	1.32494	5.49196	3.70319e-11	1.64197e-10
ECD_t00067	1.26529	5.56505	3.86012e-11	1.70778e-10
ECD_00036	1.09393	6.14788	4.08616e-11	1.80383e-10
ECD_00830	1.65748	4.88652	5.19707e-11	2.27428e-10
ECD_02943	1.89174	4.55442	5.24073e-11	2.2909e-10
ECD_01156	2.02661	4.46874	5.60867e-11	2.44378e-10
ECD_03102	2.61285	3.92262	6.47316e-11	2.80829e-10
ECD_03143	1.38335	5.26937	7.14287e-11	3.08885e-10
ECD_03817	1.01797	6.25823	7.23041e-11	3.12335e-10
ECD_00354	1.29415	5.46738	7.62963e-11	3.28523e-10
ECD_01698	1.14265	5.95014	7.99586e-11	3.43191e-10
ECD_03034	1.24759	5.60329	9.71618e-11	4.16585e-10
ECD_03503	1.37071	5.36323	1.00601e-10	4.30871e-10
ECD_03360	1.54883	4.9795	1.08511e-10	4.64256e-10
ECD_02254	1.13479	5.83428	1.89351e-10	8.03297e-10
ECD_00308	1.14863	5.84336	1.97818e-10	8.36572e-10
ECD_02659	1.51624	5.01572	2.07974e-10	8.75841e-10
ECD_03675	1.44602	5.14076	2.14772e-10	9.03524e-10
ECD_02691	1.14542	5.73654	2.23526e-10	9.39368e-10
ECD_01395	1.71845	4.63701	2.25865e-10	9.4821e-10
ECD_03932	2.03242	4.36127	2.33063e-10	9.77406e-10
ECD_03182	2.60048	3.7941	2.91944e-10	1.22053e-09
ECD_04140	1.62231	4.82454	3.37393e-10	1.4047e-09
ECD_00484	4.17823	3.20081	3.69028e-10	1.5285e-09
ECD_01391	1.56845	4.84622	5.96493e-10	2.43805e-09
ECD_01410	1.6239	4.75623	6.48159e-10	2.63585e-09
ECD_01154	1.6963	4.66671	6.78768e-10	2.75754e-09
ECD_00948	1.44887	5.03554	6.91461e-10	2.80345e-09
ECD_04059	1.06875	5.8384	7.44298e-10	3.00556e-09
ECD_00914	1.03717	6.07619	7.4783e-10	3.0168e-09
ECD_00031	1.17277	5.70181	7.57368e-10	3.05222e-09
ECD_00268	1.13876	5.84934	8.43095e-10	3.38415e-09
ECD_04303	4.12983	3.12128	8.605e-10	3.44714e-09
ECD_00009	1.00234	6.17954	8.99937e-10	3.59439e-09
ECD_01357	1.30941	5.2077	9.27836e-10	3.69851e-09
ECD_03009	2.20542	4.07853	9.3782e-10	3.73089e-09
ECD_01202	1.39653	5.0489	1.21093e-09	4.80315e-09
ECD_03918	1.06227	6.12461	1.40016e-09	5.53735e-09
ECD_00108	1.3812	5.08651	1.5251e-09	6.00199e-09
ECD_03361	1.73953	4.48174	1.72805e-09	6.78081e-09
ECD_02195	1.916	4.31681	1.76173e-09	6.90107e-09
ECD_04165	1.41779	5.09842	2.01465e-09	7.85188e-09
ECD_00852	1.09638	5.73863	2.35301e-09	9.13522e-09
ECD_00879	1.93359	4.27615	2.49706e-09	9.6758e-09
ECD_02237	1.52822	4.71325	3.89942e-09	1.49231e-08
ECD_04248	1.55342	4.72745	4.06269e-09	1.55331e-08
ECD_03879	1.7033	4.45373	4.31893e-09	1.64659e-08
ECD_02893	1.47537	4.83495	4.48384e-09	1.70785e-08
ECD_02084	1.29357	5.13662	4.65253e-09	1.77042e-08
ECD_00538	1.16029	5.49432	4.69408e-09	1.78455e-08
ECD_00540	3.13226	3.38461	4.72169e-09	1.79335e-08
ECD_03120	1.8533	4.24986	4.85948e-09	1.84395e-08
ECD_03127	2.58349	3.61253	5.52753e-09	2.09152e-08
ECD_t00007	1.29511	5.09486	6.75689e-09	2.54712e-08
ECD_01420	1.19374	5.41424	6.82244e-09	2.56942e-08
ECD_03216	1.38607	4.9398	7.07316e-09	2.65887e-08
ECD_n04295	1.80389	4.39585	7.24465e-09	2.7208e-08
ECD_03254	1.05767	5.6617	7.92018e-09	2.96896e-08
ECD_00747	1.50056	4.65283	9.24726e-09	3.45999e-08
ECD_01531	2.60378	3.50646	1.01517e-08	3.78783e-08
ECD_01209	1.44236	4.74226	1.12475e-08	4.18893e-08
ECD_01208	1.07206	5.56136	1.25817e-08	4.6772e-08
ECD_00913	1.77154	4.3614	1.37387e-08	5.0885e-08
ECD_01367	1.44383	4.71592	1.82379e-08	6.69627e-08
ECD_01579	1.61505	4.46158	1.92749e-08	7.0546e-08
ECD_02307	4.6426	2.88354	2.00558e-08	7.33376e-08
ECD_03733	1.20665	5.23913	2.1596e-08	7.85414e-08
ECD_00255	2.75683	3.50919	3.01377e-08	1.08334e-07
ECD_01897	2.50013	3.5841	3.15061e-08	1.13051e-07
ECD_04384	1.33393	4.87153	3.42342e-08	1.22513e-07
ECD_01797	2.4529	3.53839	4.67944e-08	1.66132e-07
ECD_03194	1.52115	4.56584	5.03268e-08	1.78516e-07
ECD_01829	1.07721	5.51378	5.66646e-08	1.99765e-07
ECD_02954	1.5137	4.55893	6.06412e-08	2.12667e-07
ECD_04196	1.15237	5.3401	6.27384e-08	2.1983e-07
ECD_00689	1.91559	4.07587	6.75498e-08	2.36278e-07
ECD_01448	3.17521	3.15825	7.02785e-08	2.45396e-07
ECD_t00005	3.87277	2.91906	7.24929e-08	2.52908e-07
ECD_03490	1.07701	5.47718	1.0405e-07	3.58652e-07
ECD_01306	1.57965	4.35702	1.21853e-07	4.18582e-07
ECD_04255	1.71458	4.33289	1.23025e-07	4.22251e-07
ECD_04221	1.15304	5.13763	1.25489e-07	4.3034e-07
ECD_01022	1.04534	5.51902	1.31018e-07	4.47394e-07
ECD_02535	1.28999	4.81154	1.31805e-07	4.497e-07
ECD_00103	1.44515	4.72827	1.62085e-07	5.50213e-07
ECD_10034	1.82471	4.07036	1.88128e-07	6.35404e-07
ECD_04171	1.03102	5.50896	1.90025e-07	6.41273e-07
ECD_01246	1.6639	4.2873	2.15976e-07	7.25807e-07
ECD_01432	1.71042	4.15499	2.22721e-07	7.47852e-07
ECD_02436	1.23906	4.85525	2.46321e-07	8.22977e-07
ECD_04152	1.76785	4.01705	2.6294e-07	8.75598e-07
ECD_02111	1.37334	4.58897	3.52812e-07	1.16715e-06
ECD_02439	1.16765	4.99484	3.64154e-07	1.20269e-06
ECD_02567	1.26444	4.85008	4.24684e-07	1.40146e-06
ECD_02389	1.43659	4.45248	4.39677e-07	1.44975e-06
ECD_00375	1.27334	4.77337	4.84526e-07	1.59371e-06
ECD_00600	1.2583	4.66469	6.00858e-07	1.96831e-06
ECD_03186	1.3166	4.64924	6.28058e-07	2.0524e-06
ECD_01148	2.53117	3.3151	7.29748e-07	2.36933e-06
ECD_01409	1.3671	4.63374	7.53207e-07	2.43959e-06
ECD_01477	2.16814	3.57794	7.64653e-07	2.47467e-06
ECD_04122	1.52138	4.36311	9.58115e-07	3.08343e-06
ECD_01358	1.65771	4.12444	9.88565e-07	3.17888e-06
ECD_03304	2.34541	3.29206	1.05077e-06	3.37085e-06
ECD_00377	2.19827	3.47634	1.08231e-06	3.46924e-06
ECD_00771	1.40019	4.47347	1.10274e-06	3.52912e-06
ECD_04354	2.27226	3.40455	1.15687e-06	3.69354e-06
ECD_00406	1.61373	4.15148	1.48781e-06	4.69797e-06
ECD_01792	1.50725	4.25579	1.51782e-06	4.78899e-06
ECD_00427	1.07487	5.08209	1.71349e-06	5.38106e-06
ECD_01984	1.39241	4.47186	1.8776e-06	5.89184e-06
ECD_00041	1.85997	3.71655	1.88222e-06	5.90172e-06
ECD_02158	1.13453	4.90865	1.88397e-06	5.90262e-06
ECD_00601	1.04575	5.12547	1.88888e-06	5.91341e-06
ECD_03412	2.33795	3.30189	2.59161e-06	8.01985e-06
ECD_02759	1.00804	5.19419	3.00362e-06	9.23801e-06
ECD_00360	1.67835	3.95152	3.17505e-06	9.75784e-06
ECD_01809	1.75503	3.79827	3.18251e-06	9.77329e-06
ECD_01238	1.81947	3.68763	3.75248e-06	1.14624e-05
ECD_04317	1.54222	4.00125	3.81461e-06	1.16343e-05
ECD_00845	1.54836	4.01812	3.87909e-06	1.17913e-05
ECD_04134	2.20146	3.35718	3.88063e-06	1.17913e-05
ECD_02106	1.12027	4.79454	4.59551e-06	1.38588e-05
ECD_01678	1.00465	5.00762	4.88108e-06	1.4687e-05
ECD_02117	1.32128	4.49534	5.02842e-06	1.51191e-05
ECD_01275	1.36576	4.32633	5.37243e-06	1.60933e-05
ECD_02886	1.50653	4.11368	5.5795e-06	1.6664e-05
ECD_02900	1.25192	4.54408	6.24008e-06	1.85464e-05
ECD_03525	1.40972	4.23355	6.94103e-06	2.05173e-05
ECD_01982	1.28144	4.49302	6.99624e-06	2.06653e-05
ECD_03420	1.5574	3.97118	7.10274e-06	2.09338e-05
ECD_03544	1.27905	4.41217	7.99167e-06	2.33996e-05
ECD_00902	1.27306	4.41834	9.32375e-06	2.71617e-05
ECD_00586	1.54667	3.89951	9.33162e-06	2.71649e-05
ECD_n04328	2.82181	2.88953	9.50998e-06	2.76641e-05
ECD_01696	1.27298	4.49123	9.59049e-06	2.78782e-05
ECD_00909	1.07656	4.96397	9.63659e-06	2.7992e-05
ECD_03235	1.21586	4.62179	1.29313e-05	3.71072e-05
ECD_00205	1.16576	4.56994	1.31294e-05	3.76221e-05
ECD_04276	2.03219	3.34964	1.44359e-05	4.12191e-05
ECD_01566	1.11411	4.79955	1.44759e-05	4.13041e-05
ECD_00006	1.14277	4.73568	1.53476e-05	4.37293e-05
ECD_00419	1.72573	3.7042	1.59417e-05	4.53898e-05
ECD_03630	1.05186	4.79567	1.84855e-05	5.23365e-05
ECD_10058	1.01767	4.93861	1.876e-05	5.30392e-05
ECD_01143	1.69918	3.58419	1.91609e-05	5.41345e-05
ECD_00898	1.04387	4.95987	2.03874e-05	5.75593e-05
ECD_00466	1.4271	3.9694	2.23882e-05	6.30756e-05
ECD_01472	1.67226	3.66109	2.46199e-05	6.9266e-05
ECD_03979	1.51536	4.01719	2.53294e-05	7.12125e-05
ECD_00077	3.87618	2.25352	2.63479e-05	7.39726e-05
ECD_01815	1.32739	4.31627	2.6634e-05	7.47238e-05
ECD_r00020	2.55482	2.93137	2.67883e-05	7.51043e-05
ECD_01604	1.06441	4.7822	2.68388e-05	7.51933e-05
ECD_01596	1.55778	3.79326	2.78421e-05	7.79502e-05
ECD_03126	1.76097	3.56131	3.18425e-05	8.87181e-05
ECD_01527	1.63827	3.62739	3.75166e-05	0.000104239
ECD_10032	1.37175	4.1714	3.78531e-05	0.000105101
ECD_04195	3.01892	2.7317	3.8893e-05	0.000107906
ECD_03351	1.12187	4.47481	3.89169e-05	0.000107906
ECD_04071	1.93138	3.27718	3.99354e-05	0.000110654
ECD_04131	1.2559	4.15449	4.18796e-05	0.000115722
ECD_02980	1.57901	3.66672	4.61823e-05	0.000127088
ECD_02362	1.0396	4.71456	4.79666e-05	0.000131549
ECD_02332	1.1808	4.42158	4.81523e-05	0.000131878
ECD_01501	1.39976	3.98022	6.69793e-05	0.000180858
ECD_01680	1.04881	4.69346	6.90798e-05	0.00018603
ECD_02929	1.23696	4.23471	7.39825e-05	0.000198569
ECD_02383	1.04877	4.54786	7.97496e-05	0.000213337
ECD_01574	1.03278	4.61777	7.99228e-05	0.000213658
ECD_04015	1.977	3.14881	8.53424e-05	0.000227844
ECD_04287	2.20135	3.06471	8.61517e-05	0.000229852
ECD_03907	2.38363	2.78402	0.000101174	0.000268686
ECD_01549	2.63672	2.75392	0.000102597	0.000271925
ECD_01502	1.79224	3.40913	0.000104656	0.000276836
ECD_04273	1.09837	4.3901	0.00010804	0.000285413
ECD_00863	1.32687	3.97365	0.000120508	0.000316482
ECD_01264	1.61009	3.53688	0.000131869	0.000344072
ECD_03046	1.19239	4.10617	0.00013506	0.00035126
ECD_02965	1.31726	4.08144	0.000148321	0.000384508
ECD_03188	2.59746	2.66537	0.000151613	0.000392535
ECD_02658	1.78324	3.26497	0.000157274	0.000406671
ECD_04018	3.16188	2.39197	0.000168081	0.000432946
ECD_00289	1.02171	4.58852	0.000168391	0.000433328
ECD_02590	1.09222	4.31543	0.000170106	0.000437042
ECD_01972	1.03925	4.47878	0.00017798	0.00045611
ECD_00826	5.76635	1.89249	0.000178338	0.000456736
ECD_02752	1.55725	3.49687	0.000188441	0.000481997
ECD_03536	1.95393	3.15709	0.000190449	0.000486825
ECD_00827	2.22078	2.87833	0.000193141	0.000493078
ECD_n04322	3.66041	2.12728	0.000196036	0.00049952
ECD_00847	2.49688	2.63331	0.000200543	0.000509713
ECD_01010	3.11456	2.33982	0.000217525	0.000550443
ECD_02238	1.26572	3.92233	0.000224078	0.000564542
ECD_00789	1.33918	3.75582	0.000228846	0.000576193
ECD_02337	1.17738	4.05196	0.000232749	0.000585288
ECD_03439	1.95949	3.00911	0.000239507	0.000601532
ECD_00815	1.42702	3.61437	0.000254296	0.000635503
ECD_02563	1.89777	3.1208	0.000272727	0.000679455
ECD_00850	2.74159	2.53328	0.000297005	0.000737203
ECD_00941	5.66385	1.84972	0.000307666	0.000760851
ECD_02035	1.3281	3.80311	0.000308885	0.000763162
ECD_01966	1.14826	4.0763	0.000314258	0.000775247
ECD_01030	1.14108	4.29334	0.000337409	0.00082931
ECD_02610	2.11142	2.8014	0.000341576	0.000838303
ECD_01785	1.08487	4.20208	0.000357611	0.000876288
ECD_00288	1.50651	3.43057	0.000382375	0.000935832
ECD_03601	1.03545	4.48957	0.000383161	0.000937186
ECD_03673	1.14051	4.12192	0.000390107	0.000951862
ECD_03922	2.15948	2.84238	0.000403001	0.000982133
ECD_01525	1.25247	3.80073	0.000407624	0.000992799
ECD_00570	2.28739	2.72136	0.000411796	0.00100126
ECD_02378	1.41361	3.54311	0.000424477	0.00103073
ECD_00754	2.33615	2.77763	0.00047468	0.00114641
ECD_03306	1.95885	2.87393	0.00047514	0.00114683
ECD_04231	1.2471	3.92432	0.00050244	0.00120982
ECD_01875	1.25515	3.74294	0.000550321	0.0013188
ECD_03603	1.60629	3.12966	0.00055262	0.00132353
ECD_03822	1.44858	3.58355	0.000566077	0.00135334
ECD_00804	1.02034	4.17821	0.00057532	0.00137321
ECD_00643	1.11403	4.10383	0.000575413	0.00137321
ECD_01783	1.98538	2.89367	0.0006027	0.00143324
ECD_n04378	5.51121	1.69399	0.000608504	0.00144618
ECD_01983	1.14613	3.9871	0.000611959	0.00145354
ECD_00832	2.68565	2.46714	0.000622513	0.00147599
ECD_03627	1.39791	3.61957	0.000625413	0.00148113
ECD_02531	1.09984	4.03856	0.000627292	0.0014847
ECD_00920	1.12195	4.01868	0.000717172	0.00167576
ECD_03308	1.04003	4.20995	0.000721629	0.00168422
ECD_01771	1.62658	3.23527	0.000730303	0.00170249
ECD_01394	1.68324	3.08803	0.000740506	0.00172428
ECD_03599	1.32212	3.5364	0.000760517	0.00176985
ECD_01595	3.46975	1.96391	0.000767124	0.00178419
ECD_02573	1.16974	3.91479	0.000814345	0.00189293
ECD_00506	3.44914	1.93113	0.000835716	0.00194036
ECD_03981	1.06365	4.00641	0.000869757	0.00201475
ECD_02246	1.094	4.0453	0.000896886	0.00207283
ECD_00455	2.65737	2.44367	0.00104305	0.00238463
ECD_t00073	1.04887	4.04536	0.00109303	0.00249537
ECD_01833	1.24995	3.76739	0.00112533	0.002564
ECD_03714	1.12214	3.92623	0.00124555	0.00281877
ECD_00212	3.34745	1.88998	0.00129362	0.00291935
ECD_04060	1.29806	3.45071	0.00139372	0.00312817
ECD_03303	1.46316	3.349	0.00141518	0.00317234
ECD_03540	1.67487	3.10005	0.00143782	0.0032213
ECD_04207	1.00799	4.23365	0.0015464	0.0034492
ECD_04279	1.01085	4.19532	0.00157922	0.00352045
ECD_r00010	1.31557	3.62606	0.00158392	0.00352703
ECD_03325	1.37401	3.36547	0.00162393	0.00361212
ECD_00939	1.73005	2.85879	0.00169748	0.00376533
ECD_02089	1.00248	4.05392	0.00170707	0.00378445
ECD_01159	1.0659	3.82366	0.0018026	0.00398751
ECD_00669	1.17307	3.8237	0.00198904	0.0043735
ECD_01111	1.50838	3.07231	0.00203836	0.00447949
ECD_03573	1.31073	3.47015	0.00208462	0.00457119
ECD_01570	1.23102	3.5468	0.00209306	0.00458469
ECD_01231	3.24093	1.81414	0.00209629	0.00458928
ECD_00592	2.08528	2.58763	0.0021737	0.00475357
ECD_00454	1.34278	3.32887	0.00226424	0.00494083
ECD_03079	1.61833	2.87659	0.00227003	0.00495078
ECD_00649	1.21747	3.61246	0.00228606	0.00497497
ECD_01638	1.52289	3.09017	0.00229936	0.00500121
ECD_00190	1.24905	3.40589	0.00252568	0.00545806
ECD_02416	1.27634	3.43459	0.00262378	0.00565791
ECD_01305	1.12692	3.65556	0.00264805	0.0056979
ECD_03173	1.14223	3.6796	0.00278239	0.00596798
ECD_01954	1.13519	3.61317	0.00314532	0.00666476
ECD_01725	1.75948	2.70671	0.00325716	0.00688364
ECD_04130	1.33881	3.24817	0.00334019	0.00704062
ECD_00502	3.17062	1.7724	0.00336024	0.0070792
ECD_01795	1.35476	3.26916	0.00347407	0.00727711
ECD_04314	1.39305	3.20035	0.00363149	0.00758354
ECD_00584	1.43429	2.98629	0.00409156	0.00846922
ECD_01335	1.92751	2.44994	0.00454042	0.00931214
ECD_02038	1.35546	3.06402	0.00455123	0.00932956
ECD_02746	1.44365	2.90347	0.00490653	0.0099867
