# Supplementary material for: Toll/interleukin-1 receptor (TIR) domain-containing proteins have NAD-RNA decapping activity
Source: Nat Commun. 2024 Mar 13;15:2261. doi: 10.1038/s41467-024-46499-y (PMC10937652; doi:10.1038/s41467-024-46499-y)
Supplement: Supplementary file 7 — Supplementary Data 4 [file 41467_2024_46499_MOESM7_ESM.xlsx]

## Sheet: Sheet2
Supplementary Data 4: NAD-RNA-producing genes identified by SPAAC-NAD-Seq in E. coli cells that harbor the AbTir plasmid but were not treated with IPTG.
GeneID	log2FC	log2CPM	P-value	FDR
ECD_02313	5.57005	9.77024	0	0
ECD_01090	4.98428	14.0156	0	0
ECD_00770	4.90593	10.1752	0	0
ECD_00214	4.80842	9.46734	0	0
ECD_00403	4.79693	8.57883	0	0
ECD_02755	4.68016	10.4652	0	0
ECD_03572	4.56946	9.67539	0	0
ECD_00202	4.49447	11.1161	0	0
ECD_00269	4.4569	8.38982	0	0
ECD_01761	4.42633	9.00725	0	0
ECD_02640	4.21265	12.0293	0	0
ECD_02215	4.1903	10.102	0	0
ECD_02878	4.08822	9.81089	0	0
ECD_03645	4.0076	8.80862	0	0
ECD_01042	3.98494	9.12644	0	0
ECD_01708	3.96728	13.6862	0	0
ECD_01647	3.96607	12.4945	0	0
ECD_01682	3.86812	11.8167	0	0
ECD_01681	3.73452	12.5371	0	0
ECD_04014	3.67351	9.89945	0	0
ECD_01128	3.65892	9.06044	0	0
ECD_03674	3.65075	8.67693	0	0
ECD_01819	3.64306	9.00341	0	0
ECD_02742	3.60687	10.2416	0	0
ECD_00969	3.52103	9.07693	0	0
ECD_00280	3.49826	10.2267	0	0
ECD_00145	3.46985	11.2474	0	0
ECD_04078	3.46783	9.10944	0	0
ECD_03343	3.44841	12.1443	0	0
ECD_02424	3.41888	9.71507	0	0
ECD_03297	3.41835	9.12878	0	0
ECD_02635	3.39652	9.41006	0	0
ECD_02024	3.32593	13.2132	0	0
ECD_03896	3.32131	10.3422	0	0
ECD_04339	3.21508	11.2432	0	0
ECD_01688	3.20853	12.869	0	0
ECD_01605	3.18214	10.889	0	0
ECD_01056	2.99516	11.2786	0	0
ECD_00206	3.96264	8.056	1.64718e-305	1.6058e-303
ECD_03093	2.95327	10.0084	7.82423e-303	7.44606e-301
ECD_02678	3.13933	8.9994	8.55513e-301	7.9523e-299
ECD_03738	2.93652	10.0033	1.38835e-300	1.26119e-298
ECD_01062	3.41564	8.68583	8.24772e-296	7.16655e-294
ECD_03884	4.00739	7.92305	2.34734e-295	1.99624e-293
ECD_03848	3.18521	8.78905	3.02798e-294	2.52142e-292
ECD_00970	2.87538	10.0402	6.17363e-289	5.03592e-287
ECD_04135	3.04097	8.79283	1.38878e-280	1.11019e-278
ECD_00373	3.37631	8.48142	3.79193e-278	2.97183e-276
ECD_02526	3.28567	8.64178	5.46607e-278	4.20152e-276
ECD_02326	2.72193	11.3559	1.60719e-277	1.21206e-275
ECD_03044	2.83654	9.48412	6.71426e-272	4.9698e-270
ECD_02737	2.67831	11.1703	1.0028e-267	7.15748e-266
ECD_00806	2.72902	10.0599	6.08226e-267	4.26505e-265
ECD_04121	2.76859	9.75858	1.31907e-265	9.09019e-264
ECD_01539	4.08078	7.51391	1.30031e-255	8.80907e-254
ECD_03443	2.75351	9.47376	7.82299e-254	5.21142e-252
ECD_00270	3.43977	7.94167	2.41818e-251	1.5845e-249
ECD_01899	2.85662	8.86813	3.12326e-251	2.0135e-249
ECD_03926	3.22853	8.31633	9.73933e-251	6.17906e-249
ECD_04010	3.78538	7.65871	1.71792e-250	1.07289e-248
ECD_00962	3.18771	8.31274	1.50468e-249	9.25261e-248
ECD_02370	2.63868	9.84917	9.58196e-247	5.80289e-245
ECD_03020	3.49771	7.81834	4.72158e-246	2.81674e-244
ECD_03726	2.91159	8.53222	6.12829e-246	3.60217e-244
ECD_01733	2.56927	10.195	9.01424e-242	5.22173e-240
ECD_01309	2.68042	9.57291	8.50055e-241	4.85381e-239
ECD_01319	2.86098	8.39789	5.74285e-239	3.23298e-237
ECD_03473	3.04465	8.39688	4.95672e-237	2.75167e-235
ECD_03200	2.5004	10.6245	1.02366e-235	5.6049e-234
ECD_01695	3.47719	7.71914	1.55707e-234	8.41028e-233
ECD_02156	4.0351	7.27706	5.68196e-234	3.0281e-232
ECD_04009	2.52686	13.876	9.39329e-234	4.94013e-232
ECD_04266	2.66858	9.17924	1.3531e-233	7.02382e-232
ECD_00312	3.46242	7.75765	8.38488e-232	4.29671e-230
ECD_02758	2.6419	9.09995	4.609e-231	2.33192e-229
ECD_10021	3.22631	7.92729	3.58253e-230	1.78992e-228
ECD_02865	2.65957	8.93929	5.64095e-229	2.78356e-227
ECD_01555	3.55533	7.48177	2.79626e-222	1.363e-220
ECD_02083	2.97252	8.21431	9.07968e-221	4.37247e-219
ECD_00153	2.45219	10.0508	1.01657e-220	4.83716e-219
ECD_01310	2.39355	11.1981	3.48884e-220	1.64057e-218
ECD_00125	2.96733	8.24062	3.57862e-219	1.66323e-217
ECD_02239	2.68294	8.58631	2.80738e-218	1.28978e-216
ECD_03598	3.29986	7.7005	1.51568e-217	6.88428e-216
ECD_00923	2.90039	8.33369	5.57942e-217	2.50572e-215
ECD_04102	2.47666	9.50475	9.00203e-215	3.9979e-213
ECD_01271	3.04335	7.97835	1.16415e-214	5.1133e-213
ECD_00170	2.38969	10.6212	1.55333e-214	6.74853e-213
ECD_02711	2.62063	8.76247	5.22267e-212	2.24463e-210
ECD_04057	3.87854	7.15474	2.20033e-211	9.35607e-210
ECD_00232	2.37064	10.604	4.43384e-210	1.86548e-208
ECD_03989	2.71085	8.25599	1.80949e-209	7.5339e-208
ECD_04217	3.01943	7.83437	2.90755e-205	1.18587e-203
ECD_01929	2.99202	7.94343	1.50684e-204	6.08366e-203
ECD_03024	2.53757	8.84433	4.54839e-203	1.79999e-201
ECD_01487	3.41116	7.2943	1.47746e-198	5.78963e-197
ECD_00456	2.2658	10.299	5.78569e-195	2.2236e-193
ECD_02474	3.00617	7.68802	8.62644e-194	3.2838e-192
ECD_01168	3.26778	7.31656	4.57397e-189	1.72473e-187
ECD_02747	2.88612	7.81768	5.87029e-189	2.19285e-187
ECD_00066	2.54325	8.24317	9.21756e-187	3.41135e-185
ECD_04272	2.25576	9.55017	2.44335e-184	8.87824e-183
ECD_00149	2.43632	8.4344	5.17694e-182	1.86416e-180
ECD_00234	2.39702	8.57805	1.3205e-181	4.71252e-180
ECD_03628	2.84756	7.71329	4.9693e-179	1.75772e-177
ECD_04125	3.6482	6.90001	3.81148e-178	1.33636e-176
ECD_04270	3.41475	7.06103	2.01045e-177	6.98761e-176
ECD_n04366	3.16543	7.23978	6.72457e-177	2.29728e-175
ECD_03063	2.74056	7.7997	8.96503e-177	3.03671e-175
ECD_00367	2.29286	8.91817	1.40913e-175	4.69356e-174
ECD_04256	2.73262	7.81015	2.45458e-175	8.10823e-174
ECD_03911	2.84491	7.63913	2.75001e-175	9.00967e-174
ECD_01796	3.57192	6.90608	3.52074e-174	1.13487e-172
ECD_02963	2.3767	8.4462	1.25985e-173	3.99652e-172
ECD_03519	3.36421	7.03675	2.97029e-173	9.2752e-172
ECD_02322	3.13908	7.23924	5.37173e-172	1.6644e-170
ECD_00960	2.64944	7.86832	2.10907e-171	6.48456e-170
ECD_01626	2.10546	13.9085	2.34538e-171	7.15608e-170
ECD_00795	2.41435	8.10471	4.11143e-169	1.23559e-167
ECD_02368	2.94453	7.37936	1.77612e-168	5.29787e-167
ECD_02849	2.88848	7.44147	2.65644e-168	7.86504e-167
ECD_03103	3.00987	7.27892	1.38514e-167	4.07089e-166
ECD_02625	2.11139	9.8801	2.01959e-167	5.8922e-166
ECD_01498	2.16539	9.36241	3.7287e-167	1.07997e-165
ECD_00967	2.25597	8.85411	7.16758e-166	2.06107e-164
ECD_00635	2.15073	9.41118	1.1094e-165	3.16732e-164
ECD_01734	2.12343	9.4889	8.10231e-165	2.2968e-163
ECD_02912	2.66348	7.71022	9.29742e-165	2.61703e-163
ECD_01748	2.02763	12.4494	3.12551e-161	8.61562e-160
ECD_03906	2.02466	14.8639	9.98267e-160	2.73293e-158
ECD_04021	2.13391	9.11933	3.90671e-159	1.06225e-157
ECD_02167	1.98669	12.1621	2.03482e-158	5.49538e-157
ECD_02528	1.99899	11.2781	2.21614e-158	5.94492e-157
ECD_03144	3.57807	6.65804	3.07616e-156	8.14267e-155
ECD_03080	2.90705	7.24159	2.70859e-155	7.12252e-154
ECD_02298	2.15145	8.83035	2.207e-154	5.76561e-153
ECD_00397	2.11883	8.98132	7.32053e-154	1.90001e-152
ECD_01920	2.68546	7.49412	4.56757e-153	1.17029e-151
ECD_03751	2.15245	8.53987	1.26505e-150	3.18013e-149
ECD_01808	3.3331	6.72876	1.59248e-150	3.9782e-149
ECD_03476	2.15092	8.66523	7.40355e-150	1.83801e-148
ECD_02175	2.82832	7.24648	7.39772e-148	1.81403e-146
ECD_00971	3.02097	6.99002	1.48592e-147	3.62147e-146
ECD_00542	2.13911	8.47293	9.2337e-147	2.23679e-145
ECD_04251	1.8962	10.9627	6.51054e-142	1.54897e-140
ECD_01621	2.38711	7.75347	6.83216e-141	1.60636e-139
ECD_n04353	1.87016	14.5549	1.50288e-138	3.47227e-137
ECD_01719	3.74025	6.36289	1.64074e-137	3.74744e-136
ECD_00869	2.57106	7.36916	2.96422e-137	6.73182e-136
ECD_01255	2.41381	7.55772	1.69111e-135	3.81884e-134
ECD_04056	1.82489	11.3703	4.09096e-134	9.13495e-133
ECD_02875	2.47665	7.41811	1.20131e-133	2.66757e-132
ECD_01379	2.97946	6.77602	2.70457e-133	5.93965e-132
ECD_04379	2.41248	7.62955	2.96646e-133	6.47921e-132
ECD_00388	1.84257	10.1644	8.77117e-133	1.90535e-131
ECD_01055	2.95358	6.80829	9.26291e-133	2.00129e-131
ECD_00794	2.38917	7.56527	2.40131e-132	5.16023e-131
ECD_00007	2.65442	7.10881	2.87094e-132	6.13645e-131
ECD_02601	3.07501	6.76989	1.04494e-131	2.22162e-130
ECD_03937	1.9929	8.56872	1.51334e-130	3.20044e-129
ECD_03783	2.71399	7.00001	5.91061e-130	1.2369e-128
ECD_04080	2.14028	7.90271	1.30742e-129	2.72175e-128
ECD_01709	2.76914	6.89239	2.65763e-129	5.50391e-128
ECD_03849	2.38903	7.40457	3.83663e-127	7.74496e-126
ECD_03504	3.17646	6.55046	1.55416e-126	3.12159e-125
ECD_00399	3.67696	6.24367	9.46055e-126	1.88128e-124
ECD_02265	1.97582	8.35824	1.17948e-124	2.32236e-123
ECD_00131	2.61862	7.04843	2.33182e-124	4.56877e-123
ECD_00675	2.91751	6.67744	1.36374e-123	2.65896e-122
ECD_03584	2.01625	8.06092	6.1688e-123	1.19693e-121
ECD_00885	1.75639	11.7694	1.48034e-122	2.85841e-121
ECD_03207	1.9041	8.61584	7.24964e-121	1.37331e-119
ECD_00283	2.36339	7.31605	3.44188e-120	6.4286e-119
ECD_03987	4.04733	6.00108	4.34667e-120	8.08076e-119
ECD_00184	1.89408	8.69499	1.16602e-119	2.15769e-118
ECD_00768	1.8009	9.26009	5.68028e-118	1.032e-116
ECD_03522	3.10686	6.40986	1.06253e-117	1.90446e-116
ECD_02194	3.28036	6.31036	1.97224e-117	3.51921e-116
ECD_02468	2.57842	6.90111	4.28901e-117	7.61918e-116
ECD_03091	1.83798	8.85662	4.77216e-117	8.40279e-116
ECD_04045	2.04142	7.81774	2.21908e-116	3.85637e-115
ECD_02537	2.13829	7.66388	3.19504e-116	5.52839e-115
ECD_02741	2.35595	7.18838	1.96183e-114	3.32264e-113
ECD_02396	4.20682	5.81061	3.13042e-113	5.19183e-112
ECD_03037	2.71178	6.70385	1.32853e-112	2.18523e-111
ECD_01031	2.53437	6.84899	7.54494e-112	1.2309e-110
ECD_01612	1.86737	8.57665	2.50525e-111	4.05405e-110
ECD_03203	2.25257	7.30708	3.25488e-110	5.24587e-109
ECD_02448	2.19887	7.33353	5.51746e-110	8.85673e-109
ECD_02970	3.61871	6.03999	5.93103e-110	9.48254e-109
ECD_00246	1.97844	7.69782	5.44376e-109	8.53283e-108
ECD_02882	2.48361	6.91365	1.91451e-108	2.98918e-107
ECD_01254	2.21023	7.28957	4.40687e-108	6.82724e-107
ECD_03527	3.52804	6.05226	4.83205e-108	7.45702e-107
ECD_03447	2.83988	6.49932	1.38904e-107	2.13539e-106
ECD_03516	2.28464	7.13741	3.10235e-107	4.75099e-106
ECD_00652	1.89283	7.92708	8.05992e-107	1.22492e-105
ECD_03219	2.39832	6.93508	1.1401e-106	1.71962e-105
ECD_01630	3.15624	6.19992	8.752e-106	1.30529e-104
ECD_03850	2.33312	7.01188	1.62957e-105	2.41237e-104
ECD_01710	3.24617	6.13117	1.85852e-105	2.74115e-104
ECD_03097	1.89084	7.8828	3.82386e-105	5.59852e-104
ECD_01003	1.65944	9.48348	2.88805e-104	4.16735e-103
ECD_02585	2.12961	7.34638	5.07408e-104	7.29536e-103
ECD_01910	1.66092	9.51041	8.02234e-104	1.14929e-102
ECD_03049	2.74894	6.47462	1.09691e-103	1.56027e-102
ECD_01247	2.88854	6.34542	1.44752e-103	2.05167e-102
ECD_01615	2.33771	6.98481	1.93888e-103	2.72877e-102
ECD_01912	1.73723	8.68143	1.98559e-103	2.77496e-102
ECD_00248	3.24216	6.10797	2.08477e-103	2.90342e-102
ECD_00208	2.11036	7.41444	1.72259e-102	2.37421e-101
ECD_02281	3.21857	6.09412	4.8886e-101	6.64617e-100
ECD_00966	1.73426	8.43412	2.12751e-99	2.85358e-98
ECD_01137	2.92623	6.31142	3.77944e-99	5.01874e-98
ECD_01321	2.36501	6.79612	1.04374e-97	1.37684e-96
ECD_04017	1.86027	7.77463	1.31982e-97	1.7353e-96
ECD_02726	2.07521	7.26088	2.51615e-97	3.29739e-96
ECD_00648	2.96199	6.1806	3.61252e-97	4.71871e-96
ECD_03457	1.68365	8.6482	4.33178e-97	5.63978e-96
ECD_01406	1.6615	8.82592	5.23969e-97	6.77768e-96
ECD_01637	2.15084	7.1673	6.00496e-97	7.71763e-96
ECD_01374	2.5726	6.58785	1.06322e-96	1.36208e-95
ECD_01850	2.96488	6.13655	4.80863e-95	6.10162e-94
ECD_01043	2.22454	6.98514	5.35732e-95	6.77633e-94
ECD_n04325	1.87136	7.99266	8.41887e-95	1.06152e-93
ECD_04243	5.57427	5.23808	4.62383e-94	5.75746e-93
ECD_03679	2.07618	7.15353	1.25572e-93	1.5539e-92
ECD_00708	1.495	11.2894	4.66348e-92	5.70029e-91
ECD_01582	1.91166	7.518	1.12595e-91	1.36377e-90
ECD_01385	2.04229	7.16176	1.54481e-91	1.86544e-90
ECD_00383	1.63785	8.47886	4.43287e-91	5.28901e-90
ECD_01563	1.77917	7.75722	4.99427e-91	5.9411e-90
ECD_03829	3.0046	6.03589	1.35242e-90	1.60405e-89
ECD_03755	1.72352	7.97219	1.79851e-90	2.12682e-89
ECD_00696	2.29151	6.74465	9.94084e-90	1.16863e-88
ECD_03242	2.00927	7.21648	1.32779e-89	1.55181e-88
ECD_01380	1.95968	7.24841	1.04764e-88	1.21727e-87
ECD_01817	2.11683	6.9574	1.70673e-88	1.97734e-87
ECD_04058	2.47606	6.43656	3.75648e-88	4.3395e-87
ECD_01091	1.48328	10.1837	7.77555e-88	8.95645e-87
ECD_01800	1.63855	8.24292	2.50201e-87	2.87372e-86
ECD_00343	1.65647	8.20704	4.42389e-87	5.06656e-86
ECD_02367	1.57163	8.61467	2.79885e-86	3.17813e-85
ECD_02097	2.14995	6.79783	2.00019e-85	2.24572e-84
ECD_03799	1.8999	7.39071	2.66434e-85	2.98302e-84
ECD_02032	1.87033	7.38411	7.97151e-85	8.87525e-84
ECD_02289	1.62417	8.18952	9.82196e-85	1.09051e-83
ECD_00412	1.93811	7.17698	1.43811e-84	1.58788e-83
ECD_00784	2.19058	6.68838	1.65572e-84	1.82312e-83
ECD_01210	1.97903	7.04543	6.2916e-84	6.81505e-83
ECD_02441	1.74084	7.54571	1.82726e-83	1.96861e-82
ECD_03137	1.62957	8.03744	3.99199e-82	4.21002e-81
ECD_01814	2.01262	6.96213	7.76284e-82	8.12253e-81
ECD_04033	1.99038	6.95049	1.82926e-81	1.8991e-80
ECD_02978	2.05252	6.87538	2.29452e-81	2.37595e-80
ECD_03659	1.44963	9.41937	2.30959e-80	2.37312e-79
ECD_03289	1.56333	8.20639	2.44281e-80	2.50356e-79
ECD_00634	1.4689	9.01664	9.87535e-80	9.99285e-79
ECD_00252	3.42605	5.50965	1.67344e-79	1.68482e-78
ECD_00707	1.56959	8.08054	1.88897e-78	1.88285e-77
ECD_01618	2.37272	6.3774	2.68985e-78	2.66122e-77
ECD_03277	1.36886	13.2235	3.31226e-78	3.26892e-77
ECD_03236	1.55253	8.13363	6.33066e-78	6.20188e-77
ECD_02679	2.76613	5.94477	2.44155e-77	2.36292e-76
ECD_00475	1.61355	7.9484	6.95969e-77	6.67095e-76
ECD_00198	1.92649	6.91738	1.54319e-76	1.46164e-75
ECD_00268	1.84801	7.15442	1.7565e-76	1.65975e-75
ECD_01488	2.77722	5.93997	4.44669e-76	4.18198e-75
ECD_03585	1.61554	7.7258	8.56524e-76	8.03645e-75
ECD_02975	3.4392	5.4261	1.7714e-75	1.65042e-74
ECD_00082	1.5125	8.33769	3.53872e-75	3.25905e-74
ECD_03307	3.69626	5.2729	8.23469e-74	7.51463e-73
ECD_10004	1.42578	9.54456	8.42148e-74	7.66757e-73
ECD_00911	1.4807	8.24677	5.01443e-73	4.53455e-72
ECD_03085	1.31559	10.9913	3.15862e-72	2.81808e-71
ECD_02025	1.3103	11.4479	5.32581e-72	4.7305e-71
ECD_02267	1.49785	8.00388	1.30518e-71	1.15672e-70
ECD_02924	1.84124	6.93046	6.87135e-71	6.03621e-70
ECD_00201	2.18038	6.34701	5.84919e-70	5.08244e-69
ECD_03555	2.00292	6.60157	7.91249e-70	6.86035e-69
ECD_02996	1.78349	7.00111	1.01671e-69	8.77708e-69
ECD_01843	2.02057	6.56308	8.21219e-69	7.02872e-68
ECD_03048	1.58857	7.43971	1.76219e-68	1.49861e-67
ECD_00404	2.03578	6.49564	2.77423e-68	2.34928e-67
ECD_03183	3.18024	5.41438	6.06713e-68	5.1161e-67
ECD_02355	1.47698	8.05394	1.08149e-67	9.06234e-67
ECD_03815	2.95964	5.52726	1.32954e-67	1.11175e-66
ECD_04083	2.06158	6.43304	2.21274e-66	1.81236e-65
ECD_02112	1.81807	6.79501	2.55446e-66	2.08797e-65
ECD_03040	1.52084	7.61643	4.12212e-66	3.36247e-65
ECD_01581	1.29476	9.54912	1.42508e-65	1.16009e-64
ECD_00566	1.85056	6.69603	2.01451e-64	1.61687e-63
ECD_00056	1.63498	7.21162	2.67796e-64	2.14505e-63
ECD_n04344	1.23282	11.3084	1.66724e-63	1.32484e-62
ECD_02054	2.33269	6.00977	4.71706e-63	3.71143e-62
ECD_02564	2.3109	5.9856	7.04136e-63	5.52933e-62
ECD_04233	2.48739	5.75549	1.10778e-62	8.66499e-62
ECD_01589	2.32472	5.9356	5.83919e-62	4.51436e-61
ECD_03917	1.22365	10.0549	5.8876e-62	4.543e-61
ECD_00763	1.84668	6.63579	6.57157e-62	5.05126e-61
ECD_00378	3.63876	5.03591	1.09597e-61	8.40802e-61
ECD_01027	2.56461	5.66401	4.63853e-61	3.52476e-60
ECD_04126	1.28983	8.88511	5.64171e-61	4.27892e-60
ECD_01652	1.35431	8.21616	6.24418e-61	4.72689e-60
ECD_00948	2.77231	5.47506	7.87383e-61	5.94928e-60
ECD_01386	2.23556	6.04545	1.21557e-60	9.16723e-60
ECD_01813	2.60746	5.6388	1.38051e-60	1.03915e-59
ECD_03276	2.39776	5.85299	1.40697e-60	1.05509e-59
ECD_02685	1.35885	8.01176	3.09046e-60	2.30889e-59
ECD_02686	2.02417	6.26441	3.51734e-60	2.62291e-59
ECD_01007	1.192	10.6745	4.8008e-60	3.56669e-59
ECD_02113	2.85146	5.41293	5.27911e-60	3.91477e-59
ECD_00173	1.83703	6.59524	7.30869e-60	5.40979e-59
ECD_00036	1.60302	7.08754	9.97631e-60	7.35707e-59
ECD_01812	1.93907	6.37718	1.94508e-59	1.42913e-58
ECD_04189	2.88381	5.37029	4.42257e-59	3.21985e-58
ECD_01050	1.88436	6.41057	5.34612e-59	3.88517e-58
ECD_01727	2.37137	5.80368	1.45416e-58	1.05295e-57
ECD_04103	1.26356	8.70894	1.63397e-58	1.18101e-57
ECD_n04295	2.5457	5.89985	3.00619e-58	2.16891e-57
ECD_03565	3.14701	5.13889	1.09851e-57	7.86873e-57
ECD_01497	1.51918	7.31046	1.91851e-57	1.3669e-56
ECD_01486	2.38203	5.7599	2.12919e-57	1.51161e-56
ECD_00328	1.69912	6.7371	2.25912e-57	1.60101e-56
ECD_00308	1.82409	6.54118	2.98854e-57	2.10673e-56
ECD_04174	2.35361	5.76132	5.43883e-57	3.80052e-56
ECD_00300	1.894	6.35323	7.84289e-57	5.47086e-56
ECD_04027	2.31808	5.78259	2.45276e-56	1.70203e-55
ECD_03710	2.64828	5.42812	7.10259e-56	4.88624e-55
ECD_00197	1.75022	6.58589	1.36775e-55	9.36115e-55
ECD_04082	2.45034	5.63384	2.62908e-55	1.79325e-54
ECD_02278	3.63577	4.8704	6.7596e-55	4.59492e-54
ECD_04255	3.18078	5.02159	9.51644e-55	6.43608e-54
ECD_03348	2.06587	6.03994	1.46683e-54	9.90356e-54
ECD_00034	1.57602	6.87434	3.24944e-54	2.18653e-53
ECD_00374	1.26511	8.17941	7.56305e-54	5.04666e-53
ECD_04362	3.84514	4.7265	9.40364e-54	6.26439e-53
ECD_03724	1.93247	6.16673	1.75314e-53	1.16207e-52
ECD_01180	1.10849	11.7437	3.64154e-53	2.40185e-52
ECD_02632	1.22494	8.4335	8.76845e-53	5.76439e-52
ECD_01094	2.18838	5.80641	9.17543e-53	6.02204e-52
ECD_02492	2.4902	5.44808	7.75096e-52	5.06219e-51
ECD_01008	2.30749	5.64187	1.59203e-51	1.03134e-50
ECD_03011	1.49626	6.98349	1.75139e-51	1.13273e-50
ECD_02486	1.119	14.5014	2.47475e-51	1.59285e-50
ECD_01410	2.68744	5.27418	2.87411e-51	1.84692e-50
ECD_03370	1.34275	7.50612	3.48209e-51	2.23044e-50
ECD_03908	2.63408	5.29378	5.636e-51	3.58711e-50
ECD_03202	1.65313	6.56712	2.15295e-50	1.35731e-49
ECD_03130	1.71747	6.43932	2.54601e-50	1.60258e-49
ECD_00072	2.34774	5.52767	6.24091e-50	3.92216e-49
ECD_02471	2.28958	5.59836	8.51627e-50	5.327e-49
ECD_02757	1.08505	10.2608	1.8049e-49	1.12371e-48
ECD_02070	2.34761	5.53285	2.0835e-49	1.29313e-48
ECD_02905	2.21725	5.62832	2.24431e-49	1.39078e-48
ECD_02894	2.06047	5.81814	5.68593e-49	3.49641e-48
ECD_04011	2.43826	5.36467	5.83946e-49	3.5853e-48
ECD_02476	2.00952	5.92959	8.12948e-49	4.97604e-48
ECD_01421	1.90929	6.05297	1.91659e-48	1.166e-47
ECD_03003	2.63019	5.16996	2.15961e-48	1.31185e-47
ECD_01034	2.93096	4.94493	2.24158e-48	1.35958e-47
ECD_02796	2.68435	5.19966	5.07644e-48	3.06504e-47
ECD_03331	1.5342	6.77041	8.02788e-48	4.83973e-47
ECD_00235	1.2817	7.50068	9.95759e-48	5.99405e-47
ECD_01779	1.63294	6.60487	1.14734e-47	6.89615e-47
ECD_01776	1.35801	7.19802	2.43707e-47	1.45605e-46
ECD_03036	1.1897	8.09327	3.09028e-47	1.84081e-46
ECD_01915	4.44222	4.35437	3.1794e-47	1.88827e-46
ECD_02935	1.18856	8.24805	4.61937e-47	2.73535e-46
ECD_03800	1.3652	7.16412	5.04775e-47	2.9846e-46
ECD_00681	1.68378	6.3737	7.76068e-47	4.5684e-46
ECD_00702	1.29778	7.35502	2.63821e-46	1.54618e-45
ECD_00334	2.22108	5.54611	4.64716e-46	2.7156e-45
ECD_02216	2.34401	5.35769	5.16576e-46	3.01424e-45
ECD_03779	1.02468	11.8686	5.67172e-46	3.30464e-45
ECD_00830	2.18665	5.60175	5.97307e-46	3.47516e-45
ECD_01096	1.10834	8.73611	7.23668e-46	4.20422e-45
ECD_00604	1.80938	6.04884	9.60789e-46	5.55756e-45
ECD_03023	1.48592	6.70217	1.0751e-45	6.20979e-45
ECD_01331	4.51029	4.25728	1.89749e-45	1.09441e-44
ECD_01303	1.46631	6.74549	1.95795e-45	1.12603e-44
ECD_03836	1.89607	5.89318	2.82109e-45	1.6201e-44
ECD_01009	2.66144	5.07885	5.54406e-45	3.17018e-44
ECD_03060	1.4866	6.74643	5.93806e-45	3.39063e-44
ECD_00203	2.07981	5.644	9.93778e-45	5.65026e-44
ECD_02954	2.47249	5.22282	1.07498e-44	6.10325e-44
ECD_00223	2.67638	5.00464	1.20451e-44	6.82895e-44
ECD_00018	1.2392	7.51659	1.81157e-44	1.02562e-43
ECD_01879	1.56798	6.48579	3.34603e-44	1.88899e-43
ECD_00112	1.5031	6.60595	1.01002e-43	5.63834e-43
ECD_01262	1.43214	6.78034	1.60787e-43	8.96325e-43
ECD_01196	1.4227	6.79507	2.64333e-43	1.46945e-42
ECD_00199	1.36958	6.96603	3.28155e-43	1.82171e-42
ECD_02709	1.42427	6.85296	5.39106e-43	2.97215e-42
ECD_01886	1.3393	7.04397	9.47532e-43	5.20947e-42
ECD_00118	1.1089	8.20455	1.02705e-42	5.6389e-42
ECD_02110	1.40819	6.78197	1.44985e-42	7.9493e-42
ECD_01452	2.60281	4.99778	1.69991e-42	9.30758e-42
ECD_00043	1.64826	6.24589	1.70253e-42	9.30918e-42
ECD_03291	1.08019	8.47464	2.14558e-42	1.17157e-41
ECD_02288	2.33545	5.24246	2.82303e-42	1.53728e-41
ECD_04221	1.98618	5.71292	2.97533e-42	1.61801e-41
ECD_00577	2.10073	5.57034	3.17236e-42	1.72281e-41
ECD_02499	1.06958	8.53222	5.26871e-42	2.85353e-41
ECD_01531	3.79693	4.35463	1.10335e-41	5.94353e-41
ECD_00593	1.43871	6.6709	1.15255e-41	6.2002e-41
ECD_03045	1.23953	7.28484	2.77769e-41	1.48428e-40
ECD_02715	2.42173	5.13376	2.96479e-41	1.58214e-40
ECD_00758	1.15279	7.709	3.36565e-41	1.79128e-40
ECD_01575	2.39306	5.15302	3.82897e-41	2.03245e-40
ECD_00691	1.86699	5.76374	4.0658e-41	2.1553e-40
ECD_01624	1.20054	7.38217	2.11315e-40	1.11428e-39
ECD_01588	1.01188	9.06383	3.66529e-40	1.92766e-39
ECD_02304	1.4639	6.48613	5.26868e-40	2.76727e-39
ECD_00972	1.69325	6.03394	7.31765e-40	3.83841e-39
ECD_00329	2.29309	5.19493	2.17754e-39	1.13329e-38
ECD_02936	1.06736	8.16752	4.27969e-39	2.21579e-38
ECD_01302	1.27152	6.98117	6.594e-39	3.40519e-38
ECD_01470	2.09597	5.3995	9.57459e-39	4.93802e-38
ECD_03684	1.67745	6.00443	1.02973e-38	5.30393e-38
ECD_01469	1.38434	6.71883	1.0544e-38	5.42398e-38
ECD_02146	1.57694	6.16988	1.47859e-38	7.58653e-38
ECD_00644	1.52001	6.27847	2.82969e-38	1.44633e-37
ECD_02353	3.87158	4.21989	5.77449e-38	2.93647e-37
ECD_03873	1.62056	6.04777	6.06881e-38	3.08222e-37
ECD_03216	2.13217	5.32478	6.69045e-38	3.39362e-37
ECD_02874	1.23185	7.06869	7.69521e-38	3.89832e-37
ECD_03189	1.35525	6.63339	8.73022e-38	4.41705e-37
ECD_02387	1.59939	6.0605	9.4537e-38	4.77705e-37
ECD_03182	3.92356	4.1482	2.11921e-37	1.06413e-36
ECD_02943	2.20499	5.15179	2.55851e-37	1.2799e-36
ECD_02214	1.02143	8.38863	2.84533e-37	1.4216e-36
ECD_03398	1.11075	7.61115	4.71912e-37	2.35485e-36
ECD_03568	1.08215	7.74908	5.72527e-37	2.8498e-36
ECD_01358	2.86462	4.63062	6.47819e-37	3.22057e-36
ECD_02408	1.01817	8.22522	7.09188e-37	3.52127e-36
ECD_00620	3.14037	4.428	1.93541e-36	9.58589e-36
ECD_00874	1.33276	6.62798	2.5246e-36	1.24732e-35
ECD_02381	2.4165	4.91767	2.99716e-36	1.47533e-35
ECD_00441	2.12956	5.15924	3.08627e-36	1.51732e-35
ECD_03951	1.21771	7.01752	3.64506e-36	1.78764e-35
ECD_02230	2.27401	5.02938	5.98014e-36	2.92924e-35
ECD_02505	1.17255	7.10521	6.61656e-36	3.23701e-35
ECD_00814	1.13768	7.21301	2.79179e-35	1.35422e-34
ECD_02442	1.70358	5.76563	2.88019e-35	1.39541e-34
ECD_03061	1.583	6.00288	5.85189e-35	2.82488e-34
ECD_02321	1.96164	5.32309	7.02764e-35	3.3802e-34
ECD_02994	1.54372	6.00477	7.63843e-35	3.66516e-34
ECD_01472	2.58541	4.6807	7.89388e-35	3.78319e-34
ECD_00578	1.65747	5.8198	9.16675e-35	4.38796e-34
ECD_04084	1.60343	5.9327	9.89606e-35	4.72575e-34
ECD_01478	1.95149	5.39695	1.03493e-34	4.93629e-34
ECD_02429	1.91961	5.41761	1.27505e-34	6.06712e-34
ECD_00419	2.56091	4.65532	1.2877e-34	6.12002e-34
ECD_00495	2.68195	4.584	1.30278e-34	6.18432e-34
ECD_01407	2.61815	4.63874	2.3271e-34	1.09816e-33
ECD_02264	1.1059	7.30025	4.05388e-34	1.90628e-33
ECD_01891	1.24341	6.74839	7.65477e-34	3.57431e-33
ECD_01059	1.66685	5.73506	1.62081e-33	7.533e-33
ECD_03164	1.01251	7.76797	2.52252e-33	1.17102e-32
ECD_01984	1.98467	5.17131	4.17024e-33	1.92922e-32
ECD_00917	1.58609	5.83776	4.75321e-33	2.19383e-32
ECD_03806	2.08676	5.07435	1.1759e-32	5.38382e-32
ECD_00704	1.49335	5.97254	2.78926e-32	1.2669e-31
ECD_01211	1.08464	7.23702	4.79952e-32	2.1701e-31
ECD_01229	1.82286	5.40402	6.38017e-32	2.87828e-31
ECD_00595	1.23393	6.6309	7.96154e-32	3.58763e-31
ECD_01249	1.07905	7.22089	1.28553e-31	5.77333e-31
ECD_00676	3.23774	4.10781	2.17311e-31	9.73759e-31
ECD_02567	1.78536	5.40795	2.46626e-31	1.10388e-30
ECD_02934	1.32671	6.32209	2.50278e-31	1.11897e-30
ECD_02151	2.2738	4.82604	3.70566e-31	1.65307e-30
ECD_03304	3.53747	4.02333	3.81141e-31	1.69835e-30
ECD_00898	1.80631	5.38834	4.70157e-31	2.09267e-30
ECD_00372	1.35994	6.33607	4.8328e-31	2.14869e-30
ECD_02254	1.37856	6.16445	6.20147e-31	2.75414e-30
ECD_02279	1.82137	5.34045	8.99687e-31	3.98675e-30
ECD_04248	2.31378	4.72338	9.48045e-31	4.19639e-30
ECD_00538	1.63919	5.61437	9.82953e-31	4.34128e-30
ECD_01154	2.06912	4.95972	1.02887e-30	4.53905e-30
ECD_00067	1.18759	6.68975	1.48645e-30	6.54334e-30
ECD_00120	1.50107	5.83787	2.31797e-30	1.01701e-29
ECD_t00057	3.27862	4.06571	3.21018e-30	1.4023e-29
ECD_01223	1.20938	6.55372	3.97604e-30	1.73307e-29
ECD_02527	1.62205	5.65059	4.2555e-30	1.85084e-29
ECD_01676	1.58722	5.69093	4.35228e-30	1.89087e-29
ECD_02371	1.27248	6.35589	4.59911e-30	1.99594e-29
ECD_01251	1.71674	5.40728	4.63882e-30	2.01099e-29
ECD_03490	1.52467	5.78111	6.3135e-30	2.73403e-29
ECD_00963	1.54573	5.79431	7.89849e-30	3.40932e-29
ECD_03258	1.54786	5.70991	9.27245e-30	3.98945e-29
ECD_01369	1.74843	5.3263	1.91312e-29	8.19588e-29
ECD_03360	1.45224	5.97139	2.02661e-29	8.67275e-29
ECD_00321	1.41253	6.01933	2.16972e-29	9.27524e-29
ECD_03124	1.5869	5.64176	2.61971e-29	1.1175e-28
ECD_02622	1.29303	6.28522	3.13898e-29	1.33758e-28
ECD_03531	1.83346	5.20747	3.41547e-29	1.45385e-28
ECD_01420	1.52205	5.75151	3.43741e-29	1.46163e-28
ECD_01146	2.66534	4.31706	4.38348e-29	1.85995e-28
ECD_t00067	1.69144	5.42583	4.82235e-29	2.044e-28
ECD_01202	1.8045	5.21085	6.95821e-29	2.94307e-28
ECD_04193	1.0801	6.97072	7.70179e-29	3.25069e-28
ECD_01505	2.89434	4.14637	7.95248e-29	3.35296e-28
ECD_t00050	1.86767	5.14178	8.76043e-29	3.68972e-28
ECD_04207	2.07001	4.8612	2.01072e-28	8.43322e-28
ECD_02084	1.57584	5.59349	2.04623e-28	8.57316e-28
ECD_01209	1.65311	5.41184	2.19673e-28	9.18445e-28
ECD_00484	5.49162	3.40024	2.48522e-28	1.03581e-27
ECD_02659	1.83234	5.12957	2.66328e-28	1.10887e-27
ECD_03351	2.14071	4.75894	3.46701e-28	1.43901e-27
ECD_03569	1.7061	5.33223	4.49681e-28	1.86256e-27
ECD_03186	1.87832	5.07666	4.84227e-28	2.00358e-27
ECD_03675	1.57895	5.51173	7.08036e-28	2.92056e-27
ECD_00974	1.28802	6.19114	8.10386e-28	3.33929e-27
ECD_00845	2.59909	4.30708	9.40712e-28	3.86834e-27
ECD_04196	1.47754	5.7499	1.05331e-27	4.32689e-27
ECD_01172	1.69413	5.30762	1.22152e-27	5.00759e-27
ECD_01300	1.00688	7.15139	1.36773e-27	5.60124e-27
ECD_02900	1.66303	5.37005	1.43068e-27	5.85304e-27
ECD_01948	1.0501	6.9966	1.47831e-27	6.04174e-27
ECD_03322	1.1526	6.5853	1.60786e-27	6.55778e-27
ECD_04271	1.40126	5.8941	1.74926e-27	7.12722e-27
ECD_03627	3.41833	3.80706	7.03543e-27	2.82619e-26
ECD_02256	1.30267	6.04515	9.52539e-27	3.81493e-26
ECD_02911	1.83624	5.02294	1.27346e-26	5.08495e-26
ECD_03784	2.2157	4.58506	1.33251e-26	5.3154e-26
ECD_00166	1.04065	6.90652	1.38931e-26	5.53645e-26
ECD_00408	1.01288	7.00971	1.47491e-26	5.86587e-26
ECD_01726	1.90598	4.94063	1.52174e-26	6.0461e-26
ECD_01576	1.75872	5.15454	1.78957e-26	7.10319e-26
ECD_02727	1.02312	6.95314	3.52035e-26	1.39315e-25
ECD_02971	1.23034	6.22244	3.65738e-26	1.44595e-25
ECD_02670	1.02131	6.9572	3.73564e-26	1.47543e-25
ECD_03654	1.91751	4.87344	6.42785e-26	2.51884e-25
ECD_01391	1.74434	5.08747	6.64878e-26	2.60286e-25
ECD_00997	1.41434	5.69059	7.77771e-26	3.03589e-25
ECD_02707	1.39077	5.83718	1.25721e-25	4.88819e-25
ECD_01318	1.15421	6.43795	1.48749e-25	5.77234e-25
ECD_03714	2.33316	4.39751	1.77459e-25	6.87978e-25
ECD_02890	1.32747	5.87358	2.14136e-25	8.28559e-25
ECD_03525	2.00724	4.7169	2.17766e-25	8.41791e-25
ECD_02195	2.30226	4.4035	2.28513e-25	8.82481e-25
ECD_01670	2.11655	4.58304	2.4441e-25	9.4205e-25
ECD_02439	1.68113	5.17722	2.97624e-25	1.14495e-24
ECD_02062	1.06119	6.70528	3.87707e-25	1.48578e-24
ECD_00155	1.06204	6.65483	5.54849e-25	2.11818e-24
ECD_01678	1.38913	5.70074	7.05428e-25	2.68789e-24
ECD_t00014	2.88375	4.022	1.22189e-24	4.62929e-24
ECD_01148	3.13803	3.75669	1.57093e-24	5.94602e-24
ECD_02111	1.70151	5.06862	2.17948e-24	8.23383e-24
ECD_02535	1.61555	5.21968	2.37216e-24	8.94483e-24
ECD_00913	2.28025	4.35023	2.76637e-24	1.04215e-23
ECD_01022	1.10529	6.44759	3.1242e-24	1.17473e-23
ECD_03254	1.15857	6.24815	5.12659e-24	1.90969e-23
ECD_01928	1.19319	6.13049	5.32157e-24	1.98047e-23
ECD_02491	1.77609	4.86084	9.46567e-24	3.49025e-23
ECD_n04304	2.32522	4.2783	1.01034e-23	3.70828e-23
ECD_02662	1.1876	6.16734	1.16369e-23	4.26677e-23
ECD_00172	1.24724	5.95261	1.46781e-23	5.36275e-23
ECD_03625	1.02874	6.66555	1.78605e-23	6.5076e-23
ECD_10034	2.28174	4.27857	2.12946e-23	7.73769e-23
ECD_02979	1.72956	4.93674	3.86366e-23	1.39883e-22
ECD_01829	1.37472	5.63123	5.08205e-23	1.83828e-22
ECD_02145	1.00117	6.75867	5.47963e-23	1.97851e-22
ECD_04232	1.30059	5.75335	6.04012e-23	2.17499e-22
ECD_03733	1.70588	4.94799	6.59293e-23	2.36978e-22
ECD_00454	2.55524	4.0241	8.0301e-23	2.88118e-22
ECD_01395	1.89599	4.71809	8.07149e-23	2.89343e-22
ECD_02703	1.05991	6.43189	1.56667e-22	5.59106e-22
ECD_03359	2.28371	4.24509	1.95847e-22	6.98304e-22
ECD_01824	1.1627	6.10853	2.04935e-22	7.29407e-22
ECD_01574	1.9473	4.62426	2.20169e-22	7.82236e-22
ECD_01176	1.3425	5.57233	3.60629e-22	1.2756e-21
ECD_02886	2.12411	4.3176	3.99327e-22	1.40875e-21
ECD_01966	2.12384	4.35648	7.07181e-22	2.48602e-21
ECD_01098	1.9246	4.57756	7.7046e-22	2.70609e-21
ECD_00622	2.49778	4.03118	1.00503e-21	3.52378e-21
ECD_00879	2.33936	4.17652	1.0716e-21	3.75387e-21
ECD_03563	2.15219	4.27609	1.56083e-21	5.45813e-21
ECD_01535	3.34928	3.5051	1.65461e-21	5.77596e-21
ECD_03747	2.75874	3.75641	1.77596e-21	6.18875e-21
ECD_01378	1.5929	5.0597	2.12059e-21	7.37044e-21
ECD_01600	2.63682	3.93222	2.25789e-21	7.84083e-21
ECD_04165	1.38816	5.43685	2.84012e-21	9.82854e-21
ECD_01353	1.15561	5.97391	3.09462e-21	1.07e-20
ECD_02158	1.59638	4.98684	4.47747e-21	1.53882e-20
ECD_00255	2.73767	3.81939	4.72198e-21	1.62146e-20
ECD_01156	1.77763	4.72183	5.37375e-21	1.8421e-20
ECD_03214	1.2887	5.58137	6.17308e-21	2.11067e-20
ECD_01177	1.19526	5.86733	6.31394e-21	2.15699e-20
ECD_03879	1.62278	4.92945	6.38517e-21	2.17947e-20
ECD_00427	1.23831	5.70496	6.74978e-21	2.30195e-20
ECD_04273	1.51825	5.07438	8.91368e-21	3.02445e-20
ECD_00371	1.09222	6.14629	8.92502e-21	3.02572e-20
ECD_03250	1.11007	6.06168	1.07416e-20	3.63233e-20
ECD_01797	3.14938	3.57458	1.07886e-20	3.64513e-20
ECD_03852	1.07026	6.2518	1.38815e-20	4.67827e-20
ECD_01557	1.50949	5.07698	1.58771e-20	5.34631e-20
ECD_04283	2.89396	3.73143	1.62096e-20	5.45367e-20
ECD_n04310	4.28931	3.16483	2.31664e-20	7.76163e-20
ECD_00309	1.08196	6.13287	2.38079e-20	7.96319e-20
ECD_04118	1.62148	4.86439	2.51929e-20	8.41237e-20
ECD_03046	1.57642	4.9198	3.47458e-20	1.15733e-19
ECD_01570	2.18828	4.11974	3.82026e-20	1.27141e-19
ECD_04317	2.38614	3.98592	5.78391e-20	1.92172e-19
ECD_01551	2.1088	4.20455	6.63811e-20	2.2037e-19
ECD_04354	3.18854	3.4851	7.0238e-20	2.32594e-19
ECD_04149	1.99441	4.30604	7.66357e-20	2.53361e-19
ECD_03754	1.14484	5.86665	7.84575e-20	2.59169e-19
ECD_t00075	1.3125	5.4283	7.91297e-20	2.61174e-19
ECD_01492	1.5651	4.93113	1.19925e-19	3.94519e-19
ECD_02014	2.36231	3.96135	1.2602e-19	4.13889e-19
ECD_00850	4.95048	2.90997	1.28132e-19	4.20479e-19
ECD_03325	2.37757	3.92107	1.50655e-19	4.93985e-19
ECD_02389	1.6384	4.7751	1.76381e-19	5.77392e-19
ECD_03549	1.21944	5.58652	2.25932e-19	7.38391e-19
ECD_03497	1.41538	5.1018	2.74556e-19	8.95836e-19
ECD_01246	1.68372	4.56712	2.81155e-19	9.16621e-19
ECD_04152	2.18595	4.08248	3.77906e-19	1.22704e-18
ECD_04134	1.60062	4.73736	4.37094e-19	1.41692e-18
ECD_03939	1.68745	4.62553	7.48975e-19	2.40841e-18
ECD_01357	1.23204	5.50973	8.5045e-19	2.73252e-18
ECD_00079	1.50674	4.93911	8.98678e-19	2.88515e-18
ECD_02565	1.36715	5.27241	9.16294e-19	2.93935e-18
ECD_02106	1.42636	5.03962	1.88472e-18	6.00737e-18
ECD_01638	2.78399	3.54002	2.67438e-18	8.47699e-18
ECD_00601	1.32902	5.22361	3.28643e-18	1.03923e-17
ECD_02377	3.17199	3.34858	4.18244e-18	1.31735e-17
ECD_03453	1.38244	5.05519	6.86474e-18	2.14866e-17
ECD_03630	1.28007	5.23907	7.71697e-18	2.41351e-17
ECD_02752	2.22098	3.88477	1.00015e-17	3.11827e-17
ECD_01982	1.59626	4.68651	1.06171e-17	3.30502e-17
ECD_01264	2.57757	3.67987	1.22023e-17	3.7867e-17
ECD_04279	1.65594	4.62364	1.24105e-17	3.84534e-17
ECD_03323	1.04141	5.97506	1.50169e-17	4.6421e-17
ECD_01833	1.82673	4.34385	1.63882e-17	5.05818e-17
ECD_03492	1.56035	4.67384	1.84468e-17	5.6892e-17
ECD_00852	1.0621	5.86358	2.36333e-17	7.26076e-17
ECD_01127	1.03835	5.95536	2.48768e-17	7.63105e-17
ECD_03120	1.79085	4.3375	2.65422e-17	8.13568e-17
ECD_04110	1.03653	6.056	2.70092e-17	8.27248e-17
ECD_03272	1.37729	5.12859	2.72908e-17	8.35233e-17
ECD_03907	3.67334	3.13348	2.86071e-17	8.74847e-17
ECD_00909	1.35116	5.09792	3.05923e-17	9.34128e-17
ECD_04171	1.14082	5.60088	3.48251e-17	1.06175e-16
ECD_03932	1.77183	4.32014	4.36984e-17	1.33127e-16
ECD_00689	1.80261	4.2906	5.48209e-17	1.66884e-16
ECD_01367	1.27607	5.17426	5.78607e-17	1.75736e-16
ECD_01954	2.09101	3.96086	6.57653e-17	1.99593e-16
ECD_02238	2.00624	4.0862	6.7679e-17	2.05245e-16
ECD_02349	1.8547	4.18962	8.02365e-17	2.42959e-16
ECD_00540	2.33847	3.7298	1.07445e-16	3.23876e-16
ECD_03601	1.65473	4.52028	1.1133e-16	3.35079e-16
ECD_00444	1.46181	4.83686	1.19338e-16	3.58913e-16
ECD_03194	1.56416	4.66711	1.21122e-16	3.64004e-16
ECD_00584	2.57835	3.52716	1.25474e-16	3.768e-16
ECD_02383	1.57364	4.59221	1.38637e-16	4.15704e-16
ECD_04140	1.40541	4.88652	1.41755e-16	4.24414e-16
ECD_03935	1.57264	4.59161	1.48654e-16	4.44738e-16
ECD_01409	1.5534	4.67752	1.52852e-16	4.56955e-16
ECD_00354	1.09979	5.59084	1.62835e-16	4.86436e-16
ECD_02426	2.12129	3.89472	1.77192e-16	5.2893e-16
ECD_00041	2.37366	3.69781	1.86105e-16	5.54707e-16
ECD_02037	2.75456	3.42203	2.1412e-16	6.36784e-16
ECD_03143	1.20677	5.42576	2.17276e-16	6.4569e-16
ECD_01838	1.3819	4.92615	2.25885e-16	6.70776e-16
ECD_02893	1.26597	5.11383	3.05827e-16	9.06819e-16
ECD_03544	1.33818	4.9827	5.28739e-16	1.55624e-15
ECD_02725	1.02379	5.8203	6.19918e-16	1.81791e-15
ECD_03573	2.01888	3.9891	8.57776e-16	2.50258e-15
ECD_03402	1.47187	4.73584	1.10004e-15	3.20003e-15
ECD_01904	2.76476	3.33331	2.10712e-15	6.09419e-15
ECD_02997	1.6045	4.4314	2.21716e-15	6.4078e-15
ECD_01501	1.98065	3.90416	2.59505e-15	7.47292e-15
ECD_02522	1.14509	5.33886	2.89832e-15	8.33424e-15
ECD_01432	1.57817	4.40589	3.62678e-15	1.03916e-14
ECD_00005	1.2961	4.96358	3.67284e-15	1.0516e-14
ECD_03009	1.52613	4.51516	3.80299e-15	1.08731e-14
ECD_03235	1.30682	4.94929	3.83205e-15	1.09483e-14
ECD_04195	3.60977	2.83557	4.5881e-15	1.30803e-14
ECD_00863	1.82179	4.02637	5.2291e-15	1.4876e-14
ECD_01696	1.71952	4.19609	5.30747e-15	1.50882e-14
ECD_03833	1.05736	5.56539	6.49616e-15	1.84411e-14
ECD_03127	2.25752	3.52514	6.52012e-15	1.8496e-14
ECD_01846	1.45689	4.58823	8.08804e-15	2.28627e-14
ECD_01476	1.14827	5.3786	1.05977e-14	2.98514e-14
ECD_03936	1.3125	4.85719	1.06536e-14	2.99877e-14
ECD_01306	1.57556	4.35862	1.15913e-14	3.26041e-14
ECD_00006	1.13476	5.35498	1.23449e-14	3.46994e-14
ECD_02573	1.62642	4.306	1.4845e-14	4.15223e-14
ECD_01897	2.03412	3.82711	1.60196e-14	4.4745e-14
ECD_00288	2.01376	3.80682	1.62178e-14	4.52356e-14
ECD_00103	1.43853	4.5986	2.03372e-14	5.64498e-14
ECD_00189	1.3708	4.67758	2.32034e-14	6.4227e-14
ECD_01953	2.89755	3.107	2.83381e-14	7.82234e-14
ECD_02951	2.0865	3.67324	3.12144e-14	8.59847e-14
ECD_03176	2.39799	3.4522	4.05961e-14	1.11444e-13
ECD_03503	1.06235	5.4529	4.0714e-14	1.11691e-13
ECD_00377	2.03689	3.73726	6.98007e-14	1.90439e-13
ECD_00994	5.15783	2.30983	7.2805e-14	1.985e-13
ECD_03412	2.31817	3.451	9.50433e-14	2.58603e-13
ECD_04287	2.77533	3.12316	1.10637e-13	3.00828e-13
ECD_00939	2.44586	3.33679	1.27732e-13	3.46131e-13
ECD_00998	1.26864	4.83768	1.76189e-13	4.76152e-13
ECD_00951	1.24639	4.84633	1.79018e-13	4.8347e-13
ECD_01394	2.15161	3.56566	1.88527e-13	5.08807e-13
ECD_00466	1.41646	4.41609	2.1311e-13	5.73991e-13
ECD_00375	1.15263	5.0408	2.47835e-13	6.66172e-13
ECD_01051	1.24159	4.87236	2.52047e-13	6.77039e-13
ECD_t00005	2.9299	2.99724	2.5364e-13	6.80858e-13
ECD_01862	1.69841	3.99445	2.8733e-13	7.7026e-13
ECD_01718	1.0282	5.44195	3.15543e-13	8.44193e-13
ECD_01144	5.11015	2.26369	3.15868e-13	8.4433e-13
ECD_01721	1.50415	4.32616	3.16017e-13	8.4433e-13
ECD_00205	1.10794	5.18697	3.46922e-13	9.25047e-13
ECD_10032	1.4931	4.41744	3.6644e-13	9.76442e-13
ECD_03420	1.90465	3.80794	4.32216e-13	1.14712e-12
ECD_01634	1.0445	5.4488	4.36479e-13	1.1569e-12
ECD_03599	1.73683	3.96397	4.53421e-13	1.20101e-12
ECD_01556	1.39764	4.42588	5.24789e-13	1.38821e-12
ECD_01769	1.32587	4.591	7.31236e-13	1.92667e-12
ECD_01335	3.70238	2.64538	7.44653e-13	1.95943e-12
ECD_03795	1.40321	4.43611	7.54337e-13	1.98361e-12
ECD_02038	2.3191	3.30332	8.17622e-13	2.14579e-12
ECD_01579	1.33263	4.5632	8.83995e-13	2.31542e-12
ECD_02362	1.29806	4.61935	9.83186e-13	2.57354e-12
ECD_02590	1.51438	4.21226	1.01059e-12	2.64354e-12
ECD_03225	1.11826	5.09944	1.16631e-12	3.0449e-12
ECD_01792	1.45318	4.35706	1.37547e-12	3.58394e-12
ECD_01972	1.3167	4.56704	1.41777e-12	3.69174e-12
ECD_01857	1.36252	4.47606	1.51468e-12	3.93895e-12
ECD_01604	1.08374	5.11967	1.67522e-12	4.35078e-12
ECD_01815	1.23064	4.76867	1.68569e-12	4.37513e-12
ECD_00741	1.67281	3.94269	1.79922e-12	4.66373e-12
ECD_04246	1.01281	5.3623	2.07565e-12	5.3594e-12
ECD_01010	2.87781	2.79001	2.09684e-12	5.41063e-12
ECD_03901	1.25759	4.6333	2.61368e-12	6.73124e-12
ECD_02965	1.36308	4.42138	2.67524e-12	6.88534e-12
ECD_04131	1.34122	4.46434	4.13186e-12	1.05866e-11
ECD_03439	2.5043	3.11544	5.39973e-12	1.37821e-11
ECD_03612	1.26528	4.61453	5.73308e-12	1.46049e-11
ECD_01552	1.34642	4.40806	5.98572e-12	1.52291e-11
ECD_01697	2.09099	3.53025	6.67355e-12	1.69575e-11
ECD_01860	2.82085	2.9019	7.34301e-12	1.86349e-11
ECD_01872	2.32846	3.23882	7.643e-12	1.93839e-11
ECD_03953	1.53263	4.16011	9.2244e-12	2.32971e-11
ECD_00789	1.55749	4.03269	9.8307e-12	2.47439e-11
ECD_01314	1.23761	4.58836	1.25127e-11	3.13365e-11
ECD_00920	1.2667	4.52678	1.26018e-11	3.15204e-11
ECD_02531	1.30993	4.39444	1.32064e-11	3.30118e-11
ECD_02262	1.23844	4.59029	1.46075e-11	3.6423e-11
ECD_00563	1.26026	4.57896	1.50508e-11	3.74781e-11
ECD_00250	1.17122	4.73093	1.50588e-11	3.74781e-11
ECD_01021	1.08366	4.99593	1.77e-11	4.39423e-11
ECD_04389	2.16968	3.32811	1.81405e-11	4.50078e-11
ECD_02780	1.82899	3.70378	1.91412e-11	4.74613e-11
ECD_02980	1.69289	3.7833	2.34895e-11	5.80268e-11
ECD_00792	1.33353	4.40115	2.49914e-11	6.16989e-11
ECD_03423	1.05082	5.09359	2.77497e-11	6.84664e-11
ECD_04015	1.39738	4.26601	3.03346e-11	7.47979e-11
ECD_00289	1.22475	4.63228	3.05744e-11	7.53428e-11
ECD_02049	1.45197	4.16814	3.09211e-11	7.61502e-11
ECD_04071	2.26131	3.17802	3.11923e-11	7.67706e-11
ECD_01855	1.78786	3.66136	3.40064e-11	8.35425e-11
ECD_00348	1.04592	4.96805	3.54954e-11	8.70933e-11
ECD_01228	1.03173	5.07048	3.56162e-11	8.73362e-11
ECD_03515	1.71273	3.72561	4.07511e-11	9.95005e-11
ECD_01448	2.02733	3.40362	4.26273e-11	1.03954e-10
ECD_03548	1.89395	3.512	4.47355e-11	1.08963e-10
ECD_01111	2.08097	3.31826	4.77453e-11	1.16082e-10
ECD_00580	2.00219	3.38082	5.69199e-11	1.37968e-10
ECD_01590	1.01761	5.03907	6.18694e-11	1.49602e-10
ECD_03361	1.16664	4.67862	7.0983e-11	1.70812e-10
ECD_03979	1.48517	4.00185	1.0697e-10	2.5587e-10
ECD_02117	1.14652	4.73824	1.09225e-10	2.61107e-10
ECD_04122	1.34921	4.27657	1.33871e-10	3.19071e-10
ECD_01527	1.71769	3.59011	1.57333e-10	3.74322e-10
ECD_00771	1.15894	4.62315	1.58279e-10	3.76348e-10
ECD_02689	1.03303	4.96694	1.62302e-10	3.85684e-10
ECD_00332	1.78777	3.52721	1.73602e-10	4.11802e-10
ECD_00669	1.35366	4.15771	1.87929e-10	4.45259e-10
ECD_00360	1.2109	4.4126	2.36476e-10	5.58957e-10
ECD_01344	2.4757	2.86353	3.23422e-10	7.5953e-10
ECD_00586	1.38891	4.06108	4.07009e-10	9.53584e-10
ECD_03644	1.09472	4.71953	4.40967e-10	1.03133e-09
ECD_04276	1.39265	4.01127	4.76895e-10	1.11016e-09
ECD_00944	1.82593	3.46046	4.81822e-10	1.12098e-09
ECD_00902	1.16285	4.498	5.56259e-10	1.28955e-09
ECD_04231	1.23407	4.35651	5.56535e-10	1.28955e-09
ECD_02746	1.90256	3.29497	6.05376e-10	1.4019e-09
ECD_01224	1.02588	4.83342	9.66309e-10	2.22742e-09
ECD_02762	2.29883	2.93607	9.73438e-10	2.24255e-09
ECD_00212	3.65531	2.25184	1.00171e-09	2.30635e-09
ECD_03178	1.24382	4.29247	1.00839e-09	2.32041e-09
ECD_00832	2.84512	2.40616	1.28026e-09	2.93249e-09
ECD_n04378	6.91087	1.64849	1.34958e-09	3.08951e-09
ECD_02294	1.99124	3.17482	1.37592e-09	3.14799e-09
ECD_01238	1.82607	3.34924	1.65429e-09	3.77408e-09
ECD_01033	1.18406	4.35648	1.68439e-09	3.84055e-09
ECD_01983	1.21515	4.26617	2.07623e-09	4.71516e-09
ECD_00815	1.54109	3.656	2.28086e-09	5.174e-09
ECD_03955	1.70876	3.40483	2.33853e-09	5.29882e-09
ECD_02536	1.1687	4.34446	2.7205e-09	6.13995e-09
ECD_01975	1.10997	4.40077	3.29892e-09	7.42252e-09
ECD_02346	1.8585	3.26256	3.29993e-09	7.42252e-09
ECD_03173	1.49082	3.76655	3.62513e-09	8.13567e-09
ECD_03922	2.64991	2.60998	3.63539e-09	8.15413e-09
ECD_02638	1.02886	4.67973	4.2047e-09	9.4047e-09
ECD_00643	1.07218	4.53827	5.53558e-09	1.23263e-08
ECD_03102	1.87988	3.14793	6.59129e-09	1.46363e-08
ECD_01549	2.37353	2.65049	9.03504e-09	1.99299e-08
ECD_00616	1.49214	3.66086	9.2207e-09	2.03171e-08
ECD_02046	1.14546	4.2899	9.73727e-09	2.14434e-08
ECD_03306	2.09027	2.94424	9.79727e-09	2.15637e-08
ECD_03603	1.94778	3.0674	9.88359e-09	2.17417e-08
ECD_03413	1.78742	3.32586	1.05358e-08	2.3151e-08
ECD_04303	3.04778	2.35916	1.10683e-08	2.43038e-08
ECD_01564	1.48793	3.65816	1.11206e-08	2.43958e-08
ECD_03369	1.73358	3.2719	1.42453e-08	3.11308e-08
ECD_03012	1.27813	3.94424	1.49421e-08	3.26357e-08
ECD_02273	1.0719	4.42577	1.5027e-08	3.28033e-08
ECD_02716	1.16086	4.27003	1.62766e-08	3.54924e-08
ECD_04130	1.6035	3.41926	1.7388e-08	3.78745e-08
ECD_02337	1.06115	4.46968	1.79409e-08	3.89726e-08
ECD_00213	3.84925	1.93884	1.82723e-08	3.96494e-08
ECD_03837	1.68391	3.34546	2.4819e-08	5.34203e-08
ECD_03334	1.60809	3.42898	2.69134e-08	5.77728e-08
ECD_01414	2.03344	2.89747	2.98227e-08	6.38122e-08
ECD_01502	1.60234	3.42358	3.02172e-08	6.45873e-08
ECD_02434	1.10126	4.29515	3.97465e-08	8.45035e-08
ECD_01093	1.06321	4.39261	4.00593e-08	8.5078e-08
ECD_02332	1.02507	4.47387	4.01674e-08	8.52624e-08
ECD_02035	1.32417	3.82213	4.61513e-08	9.76015e-08
ECD_n04328	1.85909	3.07862	5.77125e-08	1.2109e-07
ECD_03177	1.69417	3.18651	5.90933e-08	1.23922e-07
ECD_00649	1.34494	3.74764	6.36586e-08	1.33147e-07
ECD_01596	1.36114	3.76545	6.96225e-08	1.45468e-07
ECD_03703	1.25013	3.90104	7.07962e-08	1.47844e-07
ECD_00304	2.98236	2.01604	7.85589e-08	1.63712e-07
ECD_01160	1.17009	3.96221	1.12228e-07	2.32544e-07
ECD_01442	1.75581	3.04737	1.13047e-07	2.34118e-07
ECD_03188	2.56272	2.36997	1.18378e-07	2.44906e-07
ECD_02352	2.6632	2.2549	1.27665e-07	2.63846e-07
ECD_02176	1.399	3.58971	1.59554e-07	3.28054e-07
ECD_02887	2.66811	2.26452	1.64326e-07	3.3752e-07
ECD_01159	1.12337	4.09126	1.77259e-07	3.63708e-07
ECD_03791	1.20388	3.89226	1.85943e-07	3.80745e-07
ECD_04235	1.71231	3.07605	1.91261e-07	3.91033e-07
ECD_03583	1.00962	4.41751	1.93856e-07	3.96135e-07
ECD_00455	1.60989	3.11074	2.73819e-07	5.56692e-07
ECD_02680	1.20567	3.83972	2.79739e-07	5.68149e-07
ECD_01000	1.05601	4.18	2.8129e-07	5.7101e-07
ECD_03303	1.31162	3.5812	3.47618e-07	7.0067e-07
ECD_01169	2.1695	2.47493	3.68585e-07	7.4181e-07
ECD_01494	1.36163	3.51885	4.30527e-07	8.65167e-07
ECD_00570	2.01143	2.58557	4.53931e-07	9.11281e-07
ECD_00502	2.87929	1.93865	4.56228e-07	9.15433e-07
ECD_03444	1.84693	2.73451	6.29789e-07	1.25612e-06
ECD_03980	1.18266	3.79138	6.52492e-07	1.30075e-06
ECD_01916	1.13601	3.79921	6.79038e-07	1.35165e-06
ECD_03218	2.58071	2.18181	6.92547e-07	1.37785e-06
ECD_01875	1.09653	3.95245	8.22908e-07	1.63559e-06
ECD_01642	1.44337	3.28567	8.78144e-07	1.74364e-06
ECD_01755	1.56915	3.0773	8.90018e-07	1.76546e-06
ECD_03602	1.79394	2.78572	9.28861e-07	1.83977e-06
ECD_03039	1.25029	3.71373	1.09505e-06	2.1593e-06
ECD_02376	1.40767	3.34707	1.10363e-06	2.17515e-06
ECD_03329	1.75998	2.83606	1.30291e-06	2.55782e-06
ECD_00847	2.2916	2.12773	1.3838e-06	2.71395e-06
ECD_03076	1.56398	3.0781	1.43755e-06	2.81385e-06
ECD_01356	1.33284	3.45904	1.44282e-06	2.82278e-06
ECD_00999	1.43389	3.28231	1.52906e-06	2.98566e-06
ECD_02416	1.05379	3.99421	2.07007e-06	4.00875e-06
ECD_03691	1.47961	3.12335	2.24233e-06	4.33813e-06
ECD_01313	1.38192	3.23765	2.85278e-06	5.49786e-06
ECD_01283	1.33072	3.32978	3.24334e-06	6.2355e-06
ECD_01447	1.28283	3.41861	3.36292e-06	6.45609e-06
ECD_00591	1.14469	3.67811	3.61651e-06	6.93627e-06
ECD_01783	1.37623	3.28818	3.62523e-06	6.94755e-06
ECD_03533	4.07765	1.40327	3.62586e-06	6.94755e-06
ECD_01666	1.99975	2.47263	3.9287e-06	7.52059e-06
ECD_00804	1.0568	3.93082	3.9508e-06	7.55928e-06
ECD_00598	1.06517	3.77747	4.32379e-06	8.24926e-06
ECD_00754	1.7658	2.58751	4.36876e-06	8.32313e-06
ECD_01740	1.71986	2.71239	4.3784e-06	8.33753e-06
ECD_00077	2.30686	2.15328	4.70146e-06	8.94419e-06
ECD_03579	1.33954	3.24965	4.91659e-06	9.34456e-06
ECD_02514	3.31451	1.51042	5.76202e-06	1.09202e-05
ECD_03577	1.13431	3.57118	5.98744e-06	1.13421e-05
ECD_00506	2.63962	1.7419	6.16462e-06	1.16722e-05
ECD_00654	1.03901	3.86395	6.28629e-06	1.18857e-05
ECD_04115	1.75581	2.67062	6.71581e-06	1.26738e-05
ECD_02295	1.97319	2.45288	6.94867e-06	1.3107e-05
ECD_01477	1.2085	3.54598	7.29642e-06	1.37435e-05
ECD_02582	1.43436	3.02799	8.29432e-06	1.55938e-05
ECD_01771	1.63427	2.82024	9.73926e-06	1.82503e-05
ECD_03966	2.40011	2.04392	1.05826e-05	1.9775e-05
ECD_04162	2.02371	2.22375	1.11602e-05	2.08154e-05
ECD_02430	1.79634	2.5236	1.43527e-05	2.66208e-05
ECD_01809	1.17681	3.48236	1.47112e-05	2.72731e-05
ECD_03243	1.10439	3.55435	1.58569e-05	2.92884e-05
ECD_01504	5.96263	0.898993	1.58873e-05	2.9331e-05
ECD_04060	1.20003	3.34693	1.68733e-05	3.11082e-05
ECD_02036	1.92413	2.28414	1.74858e-05	3.21781e-05
ECD_03606	1.18326	3.37526	2.05056e-05	3.74935e-05
ECD_01963	1.72966	2.56505	2.09964e-05	3.83384e-05
ECD_00813	1.09068	3.54094	2.39715e-05	4.36908e-05
ECD_02378	1.04788	3.57184	3.1424e-05	5.69106e-05
ECD_01444	1.49759	2.84145	3.53617e-05	6.38683e-05
ECD_03418	1.16942	3.24065	4.15625e-05	7.4663e-05
ECD_00853	1.06127	3.48517	5.02701e-05	8.96607e-05
ECD_n04322	1.98173	2.20683	5.11551e-05	9.11172e-05
ECD_01745	1.47819	2.67711	5.37861e-05	9.56757e-05
ECD_01143	1.31767	2.99374	5.43805e-05	9.6647e-05
ECD_01158	1.33661	2.89001	5.76684e-05	0.000102308
ECD_n04361	2.42162	1.57426	7.57229e-05	0.000133568
ECD_00303	1.99843	2.07384	8.10701e-05	0.000142811
ECD_01292	1.26104	3.10979	8.40322e-05	0.000147833
ECD_04184	2.51268	1.65135	8.41154e-05	0.000147914
ECD_n04374	1.62429	2.48532	8.84499e-05	0.000155331
ECD_n04321	1.69073	2.33051	9.21234e-05	0.00016157
ECD_00780	1.59469	2.45364	9.50374e-05	0.000166388
ECD_00607	1.09929	3.35091	9.52919e-05	0.000166761
ECD_03975	1.32045	2.88638	9.57573e-05	0.000167502
ECD_r00020	1.29542	2.73057	9.64465e-05	0.000168486
ECD_01909	2.03705	1.92709	0.000104307	0.000181979
ECD_03963	1.27217	2.89615	0.000107906	0.000188094
ECD_03785	1.72563	2.24643	0.000116775	0.000203377
ECD_02614	1.20898	3.00877	0.000117977	0.000205381
ECD_t00023	2.07825	1.77772	0.000118573	0.000206328
ECD_03822	1.02604	3.49952	0.000121849	0.000211844
ECD_n04372	2.05338	1.76207	0.00012239	0.000212692
ECD_03559	2.19091	1.6515	0.000124283	0.000215794
ECD_03179	1.92812	2.00366	0.000128998	0.000223496
ECD_00941	1.26705	2.83355	0.000140999	0.000243866
ECD_00134	2.58969	1.38193	0.000146786	0.000253765
ECD_00545	5.68108	0.694256	0.000152723	0.000263687
ECD_00028	1.63801	2.28629	0.000183712	0.000315149
ECD_02674	1.59352	2.36602	0.000200232	0.00034202
ECD_03449	1.19918	2.89163	0.00020542	0.000350433
ECD_04139	2.10791	1.81198	0.000233505	0.000396482
ECD_02571	1.0511	3.23104	0.000255705	0.000432889
ECD_01337	2.80712	1.10832	0.000267843	0.000452671
ECD_01044	1.68736	1.95996	0.000369007	0.000615576
ECD_03260	1.2543	2.83969	0.000385583	0.000642691
ECD_02477	1.02861	3.29787	0.000394594	0.000657437
ECD_00642	1.23177	2.62128	0.000398022	0.000662596
ECD_01015	1.61275	2.03375	0.000408286	0.000679401
ECD_03309	1.05257	3.11079	0.00042038	0.000699233
ECD_t00045	3.58508	1.02245	0.000428545	0.00071163
ECD_02170	1.17482	2.93702	0.000439738	0.000729308
ECD_t00028	3.19908	0.733103	0.000452933	0.000750569
ECD_01759	1.37846	2.54035	0.00047985	0.000791564
ECD_n04316	2.87332	1.162	0.000489264	0.000804438
ECD_01071	1.35655	2.43688	0.000546035	0.000895202
ECD_01956	1.74934	1.87837	0.000571885	0.000936045
ECD_02150	1.00916	3.28975	0.000585375	0.00095695
ECD_02955	1.31001	2.55379	0.000627976	0.0010245
ECD_00339	1.00486	3.11615	0.000732113	0.00118664
ECD_00471	1.2173	2.68423	0.000747303	0.00121028
ECD_01773	1.26357	2.43641	0.000750297	0.00121441
ECD_01550	1.34758	2.34387	0.000761923	0.00123246
ECD_03967	1.13079	2.91017	0.000818482	0.00131967
ECD_02610	1.37054	2.36669	0.000871228	0.00140302
ECD_00791	2.43817	1.26607	0.000937223	0.00150566
ECD_00985	1.53984	2.22323	0.000960326	0.0015403
ECD_01272	1.59732	2.0318	0.00103475	0.00165569
ECD_00827	1.26945	2.44535	0.00104057	0.00166367
ECD_03180	1.54644	2.10584	0.00106104	0.00169435
ECD_01959	1.92079	1.67112	0.00110189	0.00175539
ECD_02763	1.66106	1.95891	0.00112681	0.00179223
ECD_01703	1.28062	2.5325	0.00113342	0.00180202
ECD_00245	1.61668	2.04782	0.00118255	0.00187715
ECD_00660	1.01328	2.84353	0.00126389	0.00200308
ECD_02863	1.29017	2.29776	0.00136418	0.00215349
ECD_02673	1.18288	2.79856	0.00136473	0.0021535
ECD_03181	2.39189	1.24018	0.00138282	0.00218119
ECD_t00036	1.66593	1.95767	0.00150363	0.00236615
ECD_00592	1.24789	2.51059	0.00154242	0.00242432
ECD_03001	1.22514	2.48895	0.00172844	0.0027061
ECD_03232	1.39945	2.21072	0.00172846	0.0027061
ECD_01754	1.12139	2.60873	0.00175285	0.00274213
ECD_03350	1.54016	1.98805	0.00180849	0.00282255
ECD_03540	1.24333	2.43576	0.00198861	0.00309159
ECD_01343	3.01862	0.619851	0.00211526	0.00327448
ECD_00878	1.17472	2.52204	0.00221816	0.00342043
ECD_02563	1.01087	2.96146	0.00243574	0.00373729
ECD_00047	1.42777	1.76238	0.00247027	0.00378882
ECD_03087	1.1299	2.48004	0.00251661	0.00385841
ECD_00390	3.18356	0.732467	0.00253873	0.00388934
ECD_02843	1.28526	2.21111	0.00256532	0.00392557
ECD_02052	5.26134	0.410817	0.00262732	0.0040152
ECD_02764	5.25263	0.409966	0.00262791	0.0040152
ECD_04053	1.01984	2.81025	0.00276459	0.00421476
ECD_00231	2.51147	0.900568	0.00279237	0.00425509
ECD_03976	1.64761	1.63539	0.00282547	0.00430224
ECD_03566	1.06297	2.7496	0.00284306	0.00432738
ECD_00222	1.17177	2.37184	0.00304243	0.00461853
ECD_01338	1.79304	1.57429	0.00312793	0.00474653
ECD_01729	1.1948	2.22465	0.00396241	0.00594957
ECD_03541	2.42048	0.836802	0.0044382	0.0066291
ECD_03007	1.42797	1.89839	0.00451936	0.00674276
ECD_02575	1.60255	1.40889	0.00499747	0.0074201
ECD_00138	1.3389	1.94562	0.00522325	0.00773235
ECD_03437	1.20939	2.24824	0.00571928	0.00843542
ECD_02915	2.82375	0.497878	0.00596919	0.00879751
ECD_01106	1.04121	2.55198	0.00602525	0.00887686
ECD_00337	1.15194	2.19895	0.0063739	0.00935947
ECD_03432	1.05516	2.3588	0.00677146	0.00993595
