# Supplementary material for: Toll/interleukin-1 receptor (TIR) domain-containing proteins have NAD-RNA decapping activity
Source: Nat Commun. 2024 Mar 13;15:2261. doi: 10.1038/s41467-024-46499-y (PMC10937652; doi:10.1038/s41467-024-46499-y)
Supplement: Supplementary file 8 — Supplementary Data 5 [file 41467_2024_46499_MOESM8_ESM.xlsx]

## Sheet: Sheet2
Supplementary Data 5: NAD-RNA-producing genes identified by SPAAC-NAD-Seq in E. coli cells that harbor the AbTir-E/A plasmid were treated with IPTG to induce AbTir-E/A expression.
GeneID	log2FC	log2CPM	P-value	FDR	AbTir deNAMing targets
ECD_02313	5.46153	10.0903	0	0
ECD_00214	5.03432	9.13595	0	0
ECD_01090	5.00699	13.2844	0	0
ECD_00202	4.47478	10.6313	0	0
ECD_01681	4.44787	11.9754	0	0
ECD_01761	4.31345	9.04405	0	0
ECD_00145	4.29794	11.7752	0	0
ECD_01647	4.25411	11.5524	0	0
ECD_00770	4.25258	9.06014	0	0
ECD_02742	4.15254	9.9162	0	0
ECD_01708	4.15218	12.6829	0	0
ECD_02640	4.0871	11.8969	0	0
ECD_02215	3.90293	9.36573	0	0
ECD_01682	3.86923	10.839	0	0
ECD_01056	3.84061	11.5533	0	0	Yes
ECD_02424	3.55711	9.43789	0	0
ECD_01309	3.24255	9.50507	0	0
ECD_03343	3.15455	11.066	0	0
ECD_01688	3.13878	12.0399	0	0
ECD_01605	3.11347	10.446	0	0
ECD_04339	3.04941	11.5633	0	0
ECD_02024	3.03082	13.0615	0	0
ECD_00388	2.98836	10.5796	0	0	Yes
ECD_02326	2.74779	11.8275	0	0
ECD_00806	3.13125	9.44917	0	7.31406e-307
ECD_01819	3.56429	9.16153	1.60947e-296	1.9726e-294
ECD_03572	4.02701	8.81577	1.65623e-294	1.96841e-292
ECD_02167	2.39929	12.576	2.00278e-292	2.31027e-290
ECD_04121	2.97789	9.59304	1.58828e-289	1.77978e-287
ECD_01128	3.44898	9.17217	3.6069e-283	3.92952e-281
ECD_01310	2.48627	11.1324	1.56202e-281	1.65575e-279
ECD_03297	3.55849	9.07254	2.47468e-281	2.55414e-279
ECD_02678	3.45857	9.09249	8.26571e-281	8.31234e-279
ECD_03906	2.23529	18.026	2.41483e-279	2.36774e-277
ECD_03093	3.00356	9.34572	9.67814e-277	9.25797e-275
ECD_01626	2.25903	13.5177	2.33901e-271	2.13339e-269
ECD_01042	3.80535	8.70819	5.98207e-269	5.3322e-267
ECD_04010	4.12938	8.50687	1.92254e-267	1.6756e-265
ECD_00367	2.94468	9.27353	1.65372e-263	1.40997e-261
ECD_04014	3.27725	9.06193	9.00486e-258	7.35772e-256
ECD_00206	4.29791	8.34202	9.62792e-252	7.70626e-250
ECD_02755	4.23722	8.31656	2.4939e-248	1.95622e-246
ECD_00969	3.78855	8.53157	7.90361e-248	6.07803e-246
ECD_04009	2.14096	13.3863	3.56659e-245	2.5904e-243
ECD_01748	2.30857	10.9535	7.92883e-242	5.65398e-240
ECD_01733	2.4862	9.96364	6.9373e-237	4.85859e-235
ECD_02635	3.28042	8.83379	5.49876e-236	3.78353e-234
ECD_02865	2.71775	9.34193	9.81231e-236	6.63515e-234
ECD_n04353	2.08239	13.0704	1.36799e-230	9.09367e-229
ECD_03738	3.103	8.94108	2.90609e-230	1.89962e-228
ECD_04251	2.56646	9.55802	7.78311e-229	5.00416e-227
ECD_02878	4.23562	8.14809	9.3537e-226	5.91697e-224
ECD_00970	2.48882	9.66117	8.42368e-221	5.24408e-219
ECD_03044	2.67879	9.11689	4.75243e-216	2.91235e-214
ECD_00456	2.52757	9.39741	1.07418e-214	6.48145e-213
ECD_02737	2.31848	10.0482	3.6729e-214	2.18259e-212
ECD_01062	3.4733	8.37236	2.9828e-211	1.74605e-209
ECD_00232	2.32073	9.88806	4.00758e-208	2.31143e-206
ECD_04125	4.3982	7.88318	9.08222e-205	5.16239e-203
ECD_00635	2.48975	9.2572	7.11949e-203	3.98895e-201
ECD_01734	2.35546	9.6682	1.28261e-202	7.08504e-201
ECD_00885	2.12582	10.7172	1.33361e-202	7.26447e-201
ECD_02758	2.73936	9.02842	2.40801e-201	1.29373e-199
ECD_00170	2.28074	9.82768	9.52124e-199	5.04626e-197
ECD_00373	3.46241	8.24969	1.35348e-197	7.07778e-196
ECD_03896	2.86525	8.79829	2.33448e-197	1.20471e-195
ECD_02298	2.70416	9.03008	9.31003e-196	4.74207e-194
ECD_03200	2.31645	9.53496	5.05501e-192	2.54176e-190
ECD_00962	3.3043	8.31537	6.95201e-192	3.45137e-190
ECD_03848	2.98553	8.57683	9.05754e-191	4.44046e-189
ECD_00269	4.4296	7.72242	2.90214e-189	1.40521e-187
ECD_01247	3.43909	8.17807	1.8365e-185	8.67804e-184
ECD_00403	4.78111	7.54819	3.71754e-182	1.71532e-180
ECD_00280	3.62986	7.98084	6.03435e-182	2.75195e-180
ECD_04078	3.01189	8.43731	2.22759e-181	1.00421e-179
ECD_03674	3.73997	7.8149	7.33779e-174	3.27032e-172
ECD_01007	2.12965	9.53703	1.584e-167	6.98026e-166
ECD_00708	1.9113	10.629	1.33844e-166	5.76852e-165
ECD_01555	3.73068	7.75802	2.54308e-166	1.08412e-164
ECD_00960	3.13716	8.13636	3.52202e-166	1.48531e-164
ECD_00234	2.66188	8.61711	1.57711e-165	6.58025e-164
ECD_02370	2.29406	9.03666	3.44178e-165	1.40611e-163
ECD_04102	2.58735	8.6972	3.72175e-164	1.50482e-162
ECD_01539	4.31636	7.46738	8.80676e-163	3.5245e-161
ECD_02083	2.64873	8.55887	1.71807e-160	6.80633e-159
ECD_03024	2.24251	9.07683	2.49458e-160	9.78376e-159
ECD_02528	2.01605	9.74843	5.58543e-158	2.16892e-156
ECD_02156	4.02838	7.53371	9.04259e-158	3.47697e-156
ECD_00923	2.74648	8.38624	1.13205e-156	4.31059e-155
ECD_n04344	2.00519	9.74335	3.97388e-156	1.49861e-154
ECD_03645	3.14011	8.02299	1.14307e-155	4.26966e-154
ECD_00153	2.05282	9.44532	1.07544e-154	3.94193e-153
ECD_01612	2.29102	8.84895	9.79167e-154	3.55583e-152
ECD_00312	3.76343	7.5515	1.71963e-152	6.1875e-151
ECD_00397	2.07546	9.35737	2.04878e-150	7.30482e-149
ECD_02526	3.18367	7.87389	3.01924e-149	1.05727e-147
ECD_01899	3.05695	7.95542	4.05634e-148	1.39552e-146
ECD_01920	3.60272	7.51366	3.68458e-143	1.24577e-141
ECD_01910	2.02307	9.2491	1.01802e-142	3.38361e-141
ECD_03085	1.67136	11.5224	3.16555e-142	1.0433e-140
ECD_n04325	2.21131	8.81294	4.25285e-141	1.38997e-139
ECD_03926	3.16661	7.79381	4.4495e-141	1.44223e-139
ECD_01319	2.87237	8.00868	3.01777e-140	9.7014e-139
ECD_03443	2.3283	8.63999	1.46104e-137	4.62112e-136
ECD_01379	3.3752	7.56614	3.75432e-137	1.17796e-135
ECD_00753	1.91135	9.50369	5.35635e-137	1.66727e-135
ECD_01487	3.82642	7.35792	2.81208e-136	8.68423e-135
ECD_00125	2.99969	7.80618	2.89412e-134	8.79904e-133
ECD_00967	2.23904	8.65056	2.07409e-130	6.16255e-129
ECD_03144	3.62933	7.32471	4.82933e-130	1.42411e-128
ECD_03884	3.68119	7.25259	3.09909e-125	9.07062e-124
ECD_03236	2.59237	8.06273	5.05623e-125	1.46893e-123
ECD_03519	3.35686	7.43782	1.57808e-124	4.5509e-123
ECD_03598	3.32536	7.40371	8.612e-124	2.46542e-122
ECD_01134	1.65026	10.3192	1.06773e-121	2.99117e-120
ECD_04012	1.84159	9.20364	5.73404e-119	1.58373e-117
ECD_03584	2.47092	8.05122	1.7489e-118	4.79663e-117
ECD_01498	1.93163	8.92219	6.04033e-118	1.63381e-116
ECD_01406	2.19876	8.47462	1.80375e-117	4.84541e-116
ECD_03020	4.06663	6.95377	7.04265e-117	1.879e-115
ECD_02322	4.01317	6.94488	1.09607e-115	2.86586e-114	Yes
ECD_04379	2.48666	7.95773	4.8788e-115	1.2672e-113
ECD_02239	2.30231	8.25513	9.42723e-114	2.43247e-112
ECD_01582	2.58576	7.88156	2.69781e-113	6.91556e-112
ECD_03277	1.42326	12.8827	4.76636e-113	1.21388e-111
ECD_01912	2.10096	8.49308	3.82922e-111	9.62704e-110	Yes
ECD_03080	3.11811	7.29625	1.65508e-108	4.10836e-107
ECD_04272	1.85911	8.82196	2.52414e-108	6.22622e-107
ECD_04217	3.03328	7.29794	6.41334e-108	1.57207e-106
ECD_01271	2.89796	7.43442	3.1075e-107	7.52323e-106
ECD_01003	2.08589	8.43093	4.39435e-107	1.05734e-105
ECD_04000	1.75563	9.11307	9.27875e-107	2.21898e-105
ECD_04056	1.47943	10.7529	1.69834e-105	4.03691e-104
ECD_04266	2.29229	8.00952	4.18887e-103	9.66396e-102
ECD_02265	2.08417	8.3373	5.16455e-103	1.18452e-101
ECD_10021	3.00702	7.25248	9.37085e-101	2.11221e-99
ECD_04135	2.98184	7.28343	4.61687e-100	1.02883e-98
ECD_03659	1.77517	8.81802	1.28695e-99	2.83563e-98
ECD_04256	3.04126	7.19607	2.36894e-99	5.16166e-98
ECD_00270	2.80848	7.31312	2.03609e-98	4.38766e-97
ECD_01929	2.67026	7.47542	1.15598e-97	2.45068e-96
ECD_00246	2.24878	7.9583	1.23166e-97	2.59707e-96
ECD_03751	2.28909	7.90697	2.07027e-97	4.34202e-96
ECD_03989	2.36987	7.76926	3.81277e-97	7.9541e-96
ECD_01621	3.03305	7.09074	1.83585e-96	3.80963e-95
ECD_02032	2.20852	7.93332	8.65062e-96	1.78567e-94
ECD_02711	2.1398	8.06617	1.39806e-95	2.87079e-94
ECD_03137	2.01808	8.23986	4.45943e-94	9.06212e-93
ECD_00149	2.26281	7.8118	2.16114e-93	4.36907e-92
ECD_00768	1.73595	8.73006	3.54457e-93	7.09275e-92
ECD_02963	2.09941	8.05317	1.48527e-92	2.95696e-91
ECD_03813	1.51843	9.51561	4.98192e-91	9.72093e-90
ECD_02474	3.00829	7.03958	2.62861e-90	5.07852e-89
ECD_00066	2.24168	7.7668	2.81881e-90	5.39287e-89
ECD_01695	2.92286	7.09333	6.29967e-90	1.19938e-88
ECD_03187	1.65282	8.88073	1.16872e-89	2.21436e-88
ECD_00184	2.39482	7.51148	2.78704e-89	5.23003e-88
ECD_01180	1.29589	11.5562	1.42886e-88	2.66856e-87
ECD_01563	1.85616	8.44285	7.87166e-88	1.46316e-86
ECD_01796	3.06827	6.84973	3.18768e-87	5.89721e-86
ECD_03937	1.94269	8.16046	1.38511e-86	2.51499e-85
ECD_03344	1.38009	10.1893	7.79918e-86	1.40314e-84
ECD_02267	2.17144	7.75893	1.16606e-85	2.08825e-84
ECD_02747	2.44055	7.41636	3.87168e-85	6.87092e-84
ECD_02502	1.75072	8.40152	3.78189e-84	6.68134e-83
ECD_03628	2.99674	6.88725	1.38544e-82	2.41498e-81
ECD_03091	1.80288	8.34985	1.76385e-82	3.06099e-81
ECD_02849	2.12757	7.79264	1.91121e-82	3.3021e-81
ECD_03726	2.07304	7.78702	7.20483e-82	1.23936e-80
ECD_02214	1.71684	8.44812	3.85112e-80	6.51038e-79
ECD_00283	1.98833	7.84214	2.0699e-78	3.4693e-77
ECD_00696	2.75437	6.92999	9.17584e-77	1.51209e-75
ECD_03476	2.1672	7.50722	4.14008e-76	6.79389e-75
ECD_02882	2.73034	6.90747	1.63857e-75	2.67769e-74
ECD_00208	2.31147	7.30973	1.35241e-74	2.16496e-73
ECD_00475	2.26439	7.3691	2.58868e-74	4.11045e-73
ECD_01800	1.84494	7.94383	1.07088e-73	1.69355e-72
ECD_04021	1.82567	8.02134	3.1751e-73	5.0011e-72
ECD_01808	3.87959	6.2974	1.22813e-71	1.91901e-70
ECD_01822	1.84888	7.83289	2.29433e-71	3.57077e-70
ECD_01710	3.13022	6.55113	5.47839e-69	8.39306e-68
ECD_00634	1.51959	8.47807	7.25785e-69	1.1076e-67
ECD_02970	4.08909	6.14498	2.84904e-68	4.29766e-67
ECD_n04366	3.04971	6.56811	4.05734e-68	6.09689e-67
ECD_00383	1.51143	8.5058	4.34358e-68	6.5021e-67
ECD_00162	1.311	9.35616	7.31108e-68	1.09027e-66
ECD_04270	2.87367	6.61873	1.3867e-67	2.05231e-66
ECD_02625	1.44712	8.73205	3.42981e-67	5.05703e-66
ECD_01352	1.30875	9.36151	5.82416e-67	8.55519e-66
ECD_00794	2.55855	6.86649	7.77604e-67	1.13797e-65
ECD_02546	1.24724	9.70385	2.21946e-66	3.21208e-65
ECD_01321	2.61192	6.76693	2.41267e-66	3.47885e-65
ECD_04057	2.97766	6.56286	2.36218e-65	3.3812e-64
ECD_00971	2.91008	6.61072	3.69763e-65	5.25439e-64
ECD_02585	2.14789	7.17667	2.83947e-64	3.99155e-63
ECD_01168	3.06516	6.42781	8.92604e-64	1.24583e-62
ECD_01380	2.2224	7.01401	1.57591e-63	2.184e-62
ECD_02112	2.06986	7.25452	1.68964e-63	2.33336e-62
ECD_00542	1.91566	7.45741	1.76971e-63	2.43538e-62
ECD_03815	3.6822	6.11896	8.23553e-62	1.10616e-60
ECD_00758	1.53399	8.19296	1.10091e-60	1.44891e-59
ECD_10004	1.10197	10.6513	2.75652e-60	3.61575e-59
ECD_01255	2.24844	6.9609	3.34322e-60	4.3707e-59
ECD_00795	1.99754	7.31987	4.04047e-60	5.2647e-59
ECD_01814	2.73935	6.55251	4.8432e-60	6.28974e-59
ECD_01254	1.90277	7.41436	8.70001e-60	1.11874e-58
ECD_02741	2.26558	6.90784	1.1492e-59	1.47293e-58
ECD_02601	3.58544	6.15359	1.56046e-59	1.98705e-58
ECD_02936	1.43147	8.38732	1.68691e-59	2.14111e-58
ECD_03283	1.35154	8.70883	2.14892e-59	2.71873e-58
ECD_01488	3.12955	6.28041	2.28372e-59	2.87999e-58
ECD_03849	2.58141	6.60981	1.33105e-58	1.66786e-57
ECD_00604	2.64999	6.54236	7.68007e-58	9.50197e-57	Yes
ECD_02025	1.21714	9.24654	1.8471e-57	2.27809e-56
ECD_02304	2.08431	7.05458	4.05172e-57	4.98146e-56
ECD_01240	1.96757	7.17891	7.05348e-57	8.59123e-56
ECD_01843	2.64287	6.54205	3.85442e-56	4.58093e-55	Yes
ECD_02264	1.69121	7.66426	6.25092e-56	7.40667e-55
ECD_01091	1.20884	9.186	1.16053e-55	1.36275e-54
ECD_03063	2.23468	6.83004	1.57401e-55	1.82641e-54
ECD_02468	2.47213	6.63803	2.45818e-55	2.83559e-54
ECD_04045	1.76709	7.47789	7.11726e-55	8.13816e-54
ECD_03783	2.50252	6.51864	5.13701e-54	5.78947e-53
ECD_01615	2.24492	6.72139	1.08403e-52	1.20101e-51
ECD_04080	1.66872	7.47881	3.05577e-52	3.37598e-51
ECD_00201	2.84091	6.23046	3.4641e-52	3.80565e-51
ECD_01719	3.51449	5.97364	5.23269e-52	5.7166e-51
ECD_00056	2.01108	6.9868	7.44054e-52	8.0836e-51
ECD_03103	2.63202	6.3884	2.45663e-51	2.64695e-50
ECD_03151	1.0745	9.80635	3.76247e-51	4.04285e-50
ECD_03473	2.42399	6.54006	1.38615e-50	1.4733e-49
ECD_02912	2.06588	6.80076	2.88745e-50	3.0607e-49
ECD_01055	2.56554	6.37688	3.19881e-50	3.3816e-49
ECD_00869	2.82005	6.17802	3.32618e-50	3.50679e-49
ECD_03242	2.03568	6.85664	2.28754e-49	2.37977e-48
ECD_03289	1.59541	7.56469	5.34801e-49	5.51971e-48
ECD_00707	1.46369	7.89578	5.79154e-49	5.94618e-48
ECD_02875	2.30441	6.5838	5.95071e-49	6.09365e-48
ECD_00399	3.48505	5.88447	7.26159e-49	7.37823e-48
ECD_00131	2.38414	6.43632	1.21006e-48	1.22316e-47
ECD_01043	2.14193	6.7112	2.44984e-48	2.46366e-47
ECD_02279	3.41682	5.81671	2.52247e-48	2.53021e-47
ECD_04252	1.78374	7.20904	2.81209e-48	2.81352e-47
ECD_02996	1.89653	7.01613	2.99315e-48	2.98706e-47
ECD_01928	2.60473	6.25635	6.13882e-48	6.07992e-47
ECD_00648	3.15637	5.97236	1.72245e-47	1.70162e-46
ECD_03911	2.94236	6.08046	1.89716e-47	1.86952e-46
ECD_00675	2.67003	6.26928	2.36069e-47	2.32045e-46
ECD_01137	3.41102	5.81197	2.77161e-47	2.71756e-46
ECD_01776	1.58771	7.47512	3.25416e-47	3.18275e-46
ECD_03037	2.66001	6.25764	4.01869e-47	3.92072e-46
ECD_01817	1.79874	7.02748	6.45955e-47	6.23999e-46
ECD_02368	2.28201	6.50828	6.63173e-47	6.39058e-46
ECD_01818	1.88152	6.91345	9.47032e-47	9.10357e-46	Yes
ECD_02685	1.41474	7.93669	1.43324e-46	1.37437e-45
ECD_03045	1.68054	7.28561	1.57869e-46	1.51015e-45
ECD_04017	1.78676	7.09022	3.72664e-46	3.54754e-45
ECD_03003	3.28268	5.88317	1.01534e-45	9.61879e-45
ECD_02175	2.09651	6.64161	1.73002e-45	1.63105e-44
ECD_02726	1.98731	6.76629	2.08612e-45	1.95736e-44
ECD_00680	1.01418	9.6115	6.78537e-45	6.35136e-44
ECD_01784	1.11223	8.87569	8.65245e-45	8.06055e-44
ECD_03522	3.26378	5.8043	1.48787e-44	1.37953e-43
ECD_01031	2.15651	6.57502	1.59493e-44	1.47531e-43
ECD_01164	1.14417	8.70783	1.84952e-44	1.70678e-43
ECD_00702	1.77598	7.03013	3.60725e-44	3.31327e-43
ECD_03504	3.02791	5.90419	7.58825e-44	6.95354e-43
ECD_02537	1.75979	7.05593	1.31522e-43	1.2024e-42
ECD_02355	2.1484	6.51621	3.57982e-43	3.26513e-42
ECD_03457	1.38585	7.81685	7.98089e-43	7.26242e-42
ECD_00173	2.44993	6.2595	2.07988e-42	1.87524e-41
ECD_03812	1.00627	9.3891	3.33822e-42	3.00287e-41
ECD_02448	2.07414	6.55137	9.85971e-42	8.84892e-41
ECD_00007	2.07022	6.51127	1.06101e-41	9.50062e-41
ECD_00652	1.59673	7.25291	1.83437e-41	1.63509e-40
ECD_03897	1.09054	8.69603	1.4607e-40	1.29028e-39
ECD_02194	3.17396	5.72475	1.81177e-40	1.59322e-39
ECD_02924	1.84778	6.761	2.06319e-40	1.81025e-39
ECD_00966	1.47226	7.40278	2.71957e-40	2.37554e-39
ECD_03679	1.89375	6.70422	3.07059e-40	2.67619e-39
ECD_00118	1.22135	8.11408	3.97556e-40	3.45724e-39
ECD_00197	2.53055	6.08749	6.40695e-40	5.5593e-39
ECD_03917	1.22495	8.12567	6.74412e-40	5.83895e-39
ECD_02874	1.72379	6.92307	7.49415e-40	6.47402e-39
ECD_03354	1.24689	8.06336	1.15248e-39	9.91234e-39
ECD_01624	1.68955	6.96199	2.72794e-39	2.34113e-38
ECD_01652	1.37236	7.66168	2.762e-39	2.36519e-38
ECD_02439	2.78192	5.90241	3.19641e-39	2.73122e-38	Yes
ECD_00911	1.34833	7.72548	5.20498e-39	4.42819e-38
ECD_03527	4.24303	5.28934	1.47656e-38	1.24808e-37
ECD_00198	2.01469	6.48566	1.90394e-38	1.60586e-37
ECD_02367	1.306	7.77085	3.31582e-38	2.7907e-37
ECD_03207	1.26556	7.83049	6.26344e-38	5.26021e-37
ECD_01812	1.86014	6.57962	1.7875e-37	1.4948e-36
ECD_02471	2.85887	5.70307	7.51634e-37	6.24557e-36
ECD_03526	1.12485	8.17563	1.63675e-36	1.35429e-35
ECD_03447	3.11464	5.54637	3.70646e-36	3.06036e-35	Yes
ECD_04103	1.22048	7.83782	5.30387e-36	4.37012e-35
ECD_00034	1.95595	6.45526	7.56633e-36	6.22121e-35
ECD_01008	4.05245	5.27552	1.01007e-35	8.27031e-35	Yes
ECD_03189	2.19785	6.12781	1.37839e-35	1.11695e-34
ECD_02289	1.30889	7.55077	1.49617e-35	1.20989e-34
ECD_01630	2.50287	5.86956	4.56063e-35	3.68041e-34
ECD_00681	1.62337	6.88227	4.74237e-35	3.81922e-34
ECD_00578	2.58516	5.80153	6.91478e-35	5.54596e-34	Yes
ECD_03307	3.25925	5.47523	1.25199e-34	1.00006e-33
ECD_01886	1.83766	6.52866	1.32137e-34	1.0512e-33
ECD_03799	2.0439	6.26854	1.37004e-34	1.08772e-33
ECD_02441	1.28877	7.53013	2.05773e-34	1.6271e-33
ECD_00404	1.85653	6.3713	5.6891e-34	4.48045e-33
ECD_02396	3.30953	5.35721	6.56896e-34	5.15269e-33
ECD_01709	2.15275	6.11557	7.33332e-34	5.74077e-33
ECD_04059	1.93617	6.33586	1.27219e-33	9.88029e-33
ECD_03203	1.86038	6.44934	2.07651e-33	1.60633e-32
ECD_01374	2.10863	6.11884	2.35014e-33	1.81442e-32
ECD_03755	1.39739	7.15882	4.92826e-33	3.78993e-32
ECD_03130	1.70189	6.61673	5.29753e-33	4.06593e-32
ECD_00252	2.99291	5.43485	5.58926e-33	4.28146e-32
ECD_00566	1.38183	7.16305	6.59801e-33	5.04355e-32
ECD_01637	1.64742	6.66172	1.7338e-32	1.31527e-31
ECD_00874	2.00506	6.13079	5.22314e-32	3.94705e-31
ECD_00248	2.83231	5.59001	6.51613e-32	4.91467e-31
ECD_01798	1.35904	7.18301	8.2303e-32	6.18376e-31
ECD_01050	1.96602	6.24546	1.42878e-31	1.06941e-30
ECD_04033	1.90507	6.25803	1.6725e-31	1.24944e-30
ECD_02476	2.41084	5.79361	4.01278e-31	2.98636e-30
ECD_00235	1.24142	7.42302	4.41255e-31	3.27765e-30
ECD_03219	2.02416	6.1155	9.66045e-31	7.12186e-30
ECD_01850	2.76182	5.40544	1.47554e-30	1.08372e-29
ECD_00443	1.03712	8.14856	1.48643e-30	1.08765e-29
ECD_02387	2.43586	5.70577	1.50145e-30	1.09659e-29
ECD_02473	1.03579	8.15996	1.64287e-30	1.19764e-29
ECD_00343	1.29215	7.18705	1.79257e-30	1.30435e-29
ECD_00784	1.83516	6.26559	3.42586e-30	2.47444e-29
ECD_00082	1.07092	7.9356	4.30836e-30	3.10614e-29
ECD_02978	1.69892	6.4654	5.56641e-30	4.00577e-29
ECD_01385	2.02616	6.05165	1.1256e-29	8.02658e-29
ECD_02146	1.50293	6.69322	1.39507e-29	9.91209e-29
ECD_01588	1.34679	7.08466	1.42203e-29	1.00853e-28
ECD_03049	2.68334	5.55769	1.51076e-29	1.06953e-28
ECD_03291	1.09333	7.80821	1.66141e-29	1.17406e-28
ECD_03040	1.22494	7.38012	1.86878e-29	1.31586e-28
ECD_02686	2.06475	5.99354	2.34523e-29	1.6425e-28
ECD_03097	1.40695	6.90839	3.73696e-29	2.58946e-28
ECD_01470	2.69087	5.45683	7.23649e-29	4.9705e-28
ECD_02564	2.4687	5.53348	8.07749e-29	5.53844e-28
ECD_00374	1.12143	7.61578	9.81257e-29	6.70468e-28
ECD_00300	1.64165	6.49716	9.98489e-29	6.81056e-28
ECD_03061	2.00407	6.00923	1.12257e-28	7.63037e-28
ECD_04174	2.20892	5.83445	1.15562e-28	7.84144e-28
ECD_02481	1.81284	6.25176	1.30789e-28	8.84406e-28
ECD_02054	2.2263	5.78827	1.31985e-28	8.90957e-28
ECD_04126	1.07037	7.81218	3.20597e-28	2.14937e-27
ECD_00814	1.28017	7.1503	4.04205e-28	2.69607e-27
ECD_03951	1.64308	6.43528	9.11381e-28	6.01757e-27
ECD_03074	1.01601	7.98102	1.43291e-27	9.4293e-27
ECD_02113	2.9477	5.26983	1.72941e-27	1.13614e-26
ECD_03873	2.02447	5.94024	4.31428e-27	2.82481e-26
ECD_04058	2.15674	5.79449	1.66261e-26	1.07249e-25
ECD_03850	1.76145	6.09379	1.69782e-26	1.09341e-25
ECD_03183	2.94138	5.18784	2.6657e-26	1.71111e-25
ECD_03112	1.47865	6.50368	4.40548e-26	2.82325e-25
ECD_03276	2.44701	5.48185	1.40454e-25	8.8992e-25
ECD_03585	1.32605	6.82817	1.80275e-25	1.14039e-24
ECD_03724	2.50141	5.44371	2.10005e-25	1.32631e-24
ECD_01618	2.01567	5.71342	2.716e-25	1.71256e-24
ECD_03796	1.29221	6.86133	3.54613e-25	2.22884e-24	Yes
ECD_01486	3.02847	5.11206	4.71601e-25	2.94995e-24
ECD_04118	3.70656	4.79745	6.00518e-25	3.73846e-24	Yes
ECD_03987	2.99451	5.07844	1.28133e-24	7.91396e-24
ECD_03398	1.34566	6.69449	1.753e-24	1.07932e-23
ECD_01022	1.22187	7.01227	1.92806e-24	1.18339e-23
ECD_01576	2.28435	5.45524	2.07057e-24	1.26887e-23
ECD_02679	2.30118	5.4756	2.73498e-24	1.67081e-23
ECD_00595	1.74591	6.05446	2.90668e-24	1.77018e-23
ECD_03829	2.92212	5.09473	3.08014e-24	1.87291e-23
ECD_00763	1.30213	6.8204	3.12984e-24	1.90019e-23
ECD_00378	3.7217	4.81898	3.41388e-24	2.06943e-23
ECD_03516	1.88474	5.91323	3.49019e-24	2.11243e-23
ECD_01303	1.29811	6.73038	4.92491e-24	2.97162e-23
ECD_03348	1.8671	5.84343	5.7122e-24	3.44136e-23
ECD_00593	1.8701	5.84879	9.19361e-24	5.5218e-23
ECD_00948	2.34543	5.38812	1.34517e-23	8.05458e-23
ECD_00334	2.14672	5.5226	1.50822e-23	8.96249e-23
ECD_01535	3.73642	4.64928	3.9266e-23	2.3263e-22
ECD_02505	1.26968	6.72554	4.33118e-23	2.55827e-22
ECD_04036	1.24808	6.76666	4.96957e-23	2.92214e-22
ECD_00997	1.69225	6.0866	5.05112e-23	2.96564e-22
ECD_02943	2.33079	5.37812	5.34506e-23	3.13353e-22
ECD_03094	1.46358	6.37009	5.40441e-23	3.16359e-22
ECD_00009	1.32534	6.57954	7.57088e-23	4.42519e-22
ECD_02037	3.81797	4.517	8.37027e-23	4.88515e-22
ECD_03370	1.35255	6.59332	1.08912e-22	6.34699e-22
ECD_01497	1.40067	6.43418	1.25024e-22	7.27512e-22
ECD_01589	1.97577	5.6921	1.6849e-22	9.76094e-22
ECD_00963	2.16465	5.42903	2.13955e-22	1.23766e-21
ECD_04233	2.5886	5.14173	2.37031e-22	1.36913e-21
ECD_02796	2.96865	4.97093	2.49156e-22	1.43493e-21
ECD_02905	2.3627	5.26491	2.57209e-22	1.47914e-21
ECD_00223	2.41533	5.26634	3.69976e-22	2.12141e-21
ECD_02097	1.55324	6.15894	4.09051e-22	2.33522e-21
ECD_01177	2.10059	5.52257	4.29463e-22	2.44109e-21	Yes
ECD_00166	1.42994	6.42549	7.40749e-22	4.19223e-21
ECD_01027	2.75031	5.01663	9.33996e-22	5.27069e-21
ECD_02670	1.26279	6.61373	1.11002e-21	6.25503e-21
ECD_02975	2.87434	4.97417	1.26129e-21	7.07693e-21
ECD_02954	2.26358	5.27025	1.95325e-21	1.09282e-20
ECD_02371	1.49992	6.15523	2.46717e-21	1.37447e-20
ECD_02110	1.22742	6.71541	2.74096e-21	1.52483e-20
ECD_04271	1.63284	5.89552	7.91158e-21	4.34583e-20
ECD_04083	1.59394	6.05635	1.10342e-20	6.04414e-20
ECD_00412	1.33347	6.36397	1.22455e-20	6.68899e-20
ECD_01094	2.06139	5.41666	2.99298e-20	1.60801e-19
ECD_00338	1.15317	6.78165	3.6874e-20	1.97568e-19
ECD_00691	2.03249	5.38823	4.89014e-20	2.6094e-19
ECD_02662	1.52847	6.04539	5.85711e-20	3.11691e-19
ECD_04255	3.28138	4.56365	7.45977e-20	3.95368e-19	Yes
ECD_00366	1.00544	7.18104	7.67742e-20	4.06354e-19
ECD_02442	2.00228	5.43406	8.35574e-20	4.41066e-19
ECD_03852	1.35156	6.34447	1.19561e-19	6.29423e-19
ECD_00043	1.72857	5.75759	1.54331e-19	8.11373e-19
ECD_00917	1.88748	5.4917	1.65014e-19	8.66381e-19
ECD_03918	1.19396	6.59833	1.83505e-19	9.62176e-19
ECD_03675	2.58007	4.93799	2.52956e-19	1.31577e-18	Yes
ECD_04011	2.47843	4.98066	3.35038e-19	1.74043e-18
ECD_01780	1.60214	5.87645	3.78078e-19	1.95623e-18
ECD_01386	1.95658	5.43211	6.15443e-19	3.17184e-18
ECD_01210	1.36166	6.23806	6.21463e-19	3.19446e-18
ECD_02725	1.49348	5.96063	6.54244e-19	3.35857e-18
ECD_01813	2.08904	5.246	8.69192e-19	4.45036e-18
ECD_00310	2.02658	5.35368	1.14473e-18	5.84586e-18	Yes
ECD_00331	1.40859	6.1771	1.18664e-18	6.05201e-18
ECD_01196	1.48793	6.04971	1.19389e-18	6.0811e-18
ECD_04243	4.08199	4.23344	1.27546e-18	6.48815e-18
ECD_03836	1.97327	5.33843	1.29455e-18	6.57672e-18
ECD_03143	1.4595	5.98269	1.37256e-18	6.96403e-18
ECD_00644	1.55813	5.91934	1.43561e-18	7.27448e-18
ECD_04165	1.70528	5.68812	1.44492e-18	7.31224e-18
ECD_02427	1.12753	6.71123	1.76699e-18	8.91907e-18
ECD_00036	1.48385	5.91671	1.97662e-18	9.95159e-18
ECD_00972	2.44323	4.95051	2.08586e-18	1.04881e-17
ECD_03784	2.4851	4.84887	2.32849e-18	1.16931e-17	Yes
ECD_01779	1.79984	5.50753	2.74186e-18	1.37514e-17
ECD_00308	1.49082	5.94582	2.95233e-18	1.4788e-17
ECD_01059	1.90054	5.33995	3.03575e-18	1.51865e-17
ECD_01251	1.89794	5.41148	3.82862e-18	1.90556e-17
ECD_01358	2.82515	4.75246	3.96176e-18	1.96684e-17	Yes
ECD_01009	2.83899	4.6566	4.28093e-18	2.11992e-17
ECD_03684	1.66316	5.7267	6.11272e-18	2.99676e-17
ECD_00321	1.69199	5.65478	6.87488e-18	3.3662e-17
ECD_03569	1.42638	6.04435	1.2035e-17	5.85621e-17
ECD_00427	1.68067	5.56514	1.50927e-17	7.32591e-17
ECD_03908	2.22508	5.10391	1.79843e-17	8.6865e-17
ECD_02894	2.09563	5.22238	1.86818e-17	9.01231e-17
ECD_01209	2.19349	5.12758	2.20388e-17	1.05927e-16
ECD_02709	1.14037	6.54098	3.27353e-17	1.56762e-16
ECD_02118	1.31638	6.19386	4.29488e-17	2.05421e-16
ECD_00444	2.03526	5.25243	4.98464e-17	2.37832e-16
ECD_01249	1.04885	6.80291	5.50813e-17	2.62171e-16
ECD_00328	1.44198	6.01799	5.61915e-17	2.67131e-16
ECD_01727	1.88253	5.37038	6.01599e-17	2.8565e-16
ECD_01531	5.53075	3.8638	8.51689e-17	4.03421e-16	Yes
ECD_01469	1.23355	6.28055	1.21602e-16	5.75301e-16
ECD_03625	1.07616	6.70946	1.23886e-16	5.85401e-16
ECD_03571	1.31918	6.06737	1.4928e-16	7.04544e-16
ECD_00072	2.07332	5.10958	1.95753e-16	9.20555e-16
ECD_01452	2.50973	4.72345	2.21468e-16	1.04024e-15
ECD_01676	1.62567	5.60346	5.14487e-16	2.39931e-15
ECD_01829	1.59385	5.59528	7.31363e-16	3.39456e-15
ECD_03732	2.07036	5.00887	8.07138e-16	3.73302e-15	Yes
ECD_00830	2.09782	4.92924	8.74611e-16	4.03556e-15
ECD_04087	1.13552	6.47387	9.12055e-16	4.19845e-15
ECD_00329	2.63066	4.47181	1.10743e-15	5.07992e-15
ECD_01211	1.05205	6.51537	1.11693e-15	5.1175e-15
ECD_02362	2.014	5.10588	1.13764e-15	5.20633e-15
ECD_02136	1.11562	6.4488	1.23428e-15	5.64203e-15
ECD_01915	3.1656	4.12757	1.71977e-15	7.8521e-15
ECD_02353	3.16494	4.30916	1.83665e-15	8.36624e-15
ECD_00577	2.6248	4.56665	1.88764e-15	8.57858e-15
ECD_01891	1.11857	6.43539	2.19564e-15	9.95528e-15
ECD_04082	1.99622	5.04084	2.22071e-15	1.00573e-14
ECD_02062	1.16365	6.33	3.03713e-15	1.36601e-14
ECD_01246	1.613	5.42863	3.21394e-15	1.44388e-14
ECD_02707	1.58954	5.5448	3.22895e-15	1.44896e-14	Yes
ECD_02429	1.71911	5.35452	4.02195e-15	1.80275e-14
ECD_03182	3.76235	3.94273	4.08922e-15	1.83081e-14
ECD_02254	1.34114	5.889	4.4631e-15	1.99365e-14
ECD_n04310	7.91836	3.46419	5.28746e-15	2.35118e-14
ECD_04189	2.63627	4.58464	5.97352e-15	2.65024e-14
ECD_01302	1.17457	6.29986	6.23137e-15	2.76152e-14
ECD_02492	2.15817	4.88049	7.14481e-15	3.15208e-14
ECD_03710	2.11494	4.77614	8.51558e-15	3.74838e-14
ECD_02659	1.91192	4.95691	8.75706e-15	3.85036e-14
ECD_04196	1.70164	5.27147	1.19666e-14	5.23807e-14
ECD_03565	2.54506	4.59089	1.20475e-14	5.26758e-14
ECD_01395	2.014	4.96617	1.94002e-14	8.41676e-14
ECD_02070	2.70883	4.43781	2.59603e-14	1.11641e-13
ECD_03124	1.66456	5.27604	3.83028e-14	1.63821e-13
ECD_03935	2.03218	4.87995	4.36572e-14	1.86112e-13
ECD_00495	2.32431	4.63825	4.42282e-14	1.88342e-13
ECD_00172	1.40819	5.63175	4.42788e-14	1.88353e-13
ECD_01421	1.48421	5.49753	5.43266e-14	2.30345e-13
ECD_03033	1.32563	5.79114	5.95763e-14	2.52058e-13
ECD_01202	1.75724	5.19498	7.26201e-14	3.06329e-13
ECD_04279	2.39947	4.45354	1.11141e-13	4.67195e-13	Yes
ECD_03202	1.19791	6.05698	1.15263e-13	4.8349e-13
ECD_01824	1.1201	6.25475	1.16979e-13	4.89638e-13
ECD_00155	1.43402	5.57163	1.4258e-13	5.9426e-13
ECD_03654	2.20306	4.67372	1.50949e-13	6.27808e-13
ECD_03060	1.15021	6.00507	1.81901e-13	7.54935e-13
ECD_03331	1.06752	6.27943	1.91252e-13	7.9207e-13
ECD_04362	2.94952	4.10743	1.9412e-13	8.02254e-13
ECD_01478	1.97627	4.88509	2.36789e-13	9.7551e-13
ECD_02974	1.5026	5.41884	2.62848e-13	1.08173e-12
ECD_01388	1.33507	5.71396	3.19737e-13	1.31035e-12
ECD_n04304	3.38261	3.88408	3.46942e-13	1.42036e-12
ECD_02086	1.11021	6.1849	3.53323e-13	1.44379e-12
ECD_00064	1.6596	5.21133	3.53402e-13	1.44379e-12	Yes
ECD_02278	3.01967	4.18272	3.80875e-13	1.55441e-12
ECD_01169	2.92159	4.08791	4.36152e-13	1.77816e-12
ECD_01357	1.36417	5.61882	4.67827e-13	1.90532e-12
ECD_02535	1.72207	5.08876	4.73091e-13	1.92475e-12
ECD_01369	2.0238	4.88235	5.5692e-13	2.25645e-12
ECD_01172	1.82234	4.98157	6.31277e-13	2.55507e-12
ECD_02084	1.71524	5.16353	8.34123e-13	3.35531e-12
ECD_03250	1.15901	5.96387	9.29074e-13	3.73343e-12
ECD_02288	1.61834	5.20641	9.56536e-13	3.83592e-12
ECD_03120	2.37683	4.4402	9.58764e-13	3.84093e-12
ECD_03714	2.33638	4.40225	1.02239e-12	4.09165e-12	Yes
ECD_01698	1.15483	6.03838	1.32043e-12	5.25225e-12
ECD_03630	1.69145	5.02043	1.3644e-12	5.42167e-12
ECD_01231	7.66383	3.24043	1.3786e-12	5.47254e-12
ECD_02098	1.06522	6.19212	1.39418e-12	5.52321e-12
ECD_00005	1.79973	4.9612	1.58132e-12	6.24566e-12
ECD_00419	2.50047	4.24481	1.79778e-12	7.08633e-12
ECD_02759	1.5247	5.3086	2.18065e-12	8.55249e-12
ECD_02281	2.60884	4.23285	2.67192e-12	1.04479e-11
ECD_01146	4.16583	3.4363	3.55342e-12	1.37849e-11	Yes
ECD_01726	1.67138	5.0468	3.61979e-12	1.40285e-11	Yes
ECD_00199	1.00223	6.38886	3.80516e-12	1.47323e-11
ECD_01331	2.95595	4.12605	3.85823e-12	1.4923e-11
ECD_02216	1.58335	5.14313	4.26103e-12	1.64324e-11
ECD_02522	1.5687	5.16392	4.51968e-12	1.74127e-11
ECD_01984	1.72989	4.89298	4.63502e-12	1.78396e-11
ECD_04027	1.60444	5.05809	5.59261e-12	2.14201e-11
ECD_02703	1.07366	6.08137	6.50976e-12	2.48359e-11
ECD_01262	1.18956	5.85154	8.17446e-12	3.10962e-11
ECD_01367	1.66709	4.96949	1.17141e-11	4.43461e-11
ECD_02445	1.32489	5.50436	1.45124e-11	5.47812e-11
ECD_02890	1.14393	5.93598	1.78889e-11	6.73323e-11
ECD_02470	1.06151	5.99292	1.81928e-11	6.84105e-11
ECD_03525	1.95314	4.64452	2.08997e-11	7.84389e-11
ECD_00845	2.55274	4.18344	2.50958e-11	9.40076e-11	Yes
ECD_04317	2.84597	4.02428	2.56684e-11	9.60606e-11
ECD_02906	1.44251	5.26514	3.53335e-11	1.31979e-10
ECD_02357	2.03138	4.52549	4.61576e-11	1.71918e-10	Yes
ECD_03901	2.33007	4.20344	5.07097e-11	1.88515e-10	Yes
ECD_03424	1.29025	5.37782	5.34526e-11	1.97775e-10
ECD_00441	1.89307	4.65112	6.18698e-11	2.28703e-10
ECD_00484	4.91996	3.30678	6.93404e-11	2.56076e-10
ECD_01472	3.02201	3.79931	7.19014e-11	2.65035e-10	Yes
ECD_03364	1.11051	5.80876	7.22761e-11	2.66166e-10
ECD_01505	3.0555	3.8334	7.34195e-11	2.70123e-10
ECD_02195	2.67671	3.87087	7.35835e-11	2.70473e-10
ECD_02994	1.15844	5.79993	7.38471e-11	2.71188e-10
ECD_02934	1.08518	5.95776	7.53357e-11	2.76395e-10
ECD_01696	2.07544	4.49733	9.13218e-11	3.33486e-10
ECD_01575	1.93779	4.43111	9.15765e-11	3.34105e-10
ECD_02160	1.12976	5.76718	9.58618e-11	3.4909e-10
ECD_04171	1.05284	5.96414	9.72731e-11	3.53901e-10
ECD_01420	1.28096	5.3721	9.90332e-11	3.5997e-10
ECD_00041	2.88316	3.67397	1.24758e-10	4.50969e-10	Yes
ECD_00205	1.77316	4.75866	1.26026e-10	4.55133e-10
ECD_04084	1.37157	5.28279	1.26282e-10	4.55637e-10
ECD_01391	1.40387	5.20319	1.27822e-10	4.60771e-10
ECD_03102	4.78761	3.18626	1.44858e-10	5.21222e-10
ECD_02997	2.37051	4.13822	1.52672e-10	5.48836e-10	Yes
ECD_03544	1.9895	4.56336	1.63022e-10	5.85506e-10
ECD_02435	1.08662	5.78976	1.82077e-10	6.50371e-10
ECD_01378	1.50668	5.04662	1.94542e-10	6.93001e-10
ECD_01394	3.10137	3.64107	2.04751e-10	7.28044e-10	Yes
ECD_00120	1.19082	5.55403	2.07526e-10	7.37244e-10
ECD_00203	1.35244	5.32382	2.09897e-10	7.44991e-10
ECD_02733	1.00919	5.87606	2.12986e-10	7.55272e-10
ECD_00974	1.38408	5.18372	2.35385e-10	8.33946e-10
ECD_03453	2.34005	4.22447	2.57303e-10	9.09956e-10
ECD_02565	1.34908	5.26559	2.62702e-10	9.27378e-10
ECD_01797	4.69391	3.10413	2.66044e-10	9.38331e-10	Yes
ECD_02684	1.13674	5.7293	3.09406e-10	1.08931e-09	Yes
ECD_01904	2.75918	3.55803	3.58211e-10	1.26e-09	Yes
ECD_00325	1.06928	5.77458	3.717e-10	1.30511e-09
ECD_01225	1.0276	5.87328	4.08874e-10	1.43307e-09
ECD_04178	1.88025	4.52406	4.52661e-10	1.57948e-09
ECD_01154	1.68084	4.82311	5.13158e-10	1.78264e-09
ECD_03497	1.627	4.8567	5.15277e-10	1.78842e-09
ECD_02911	1.58258	4.85474	5.18596e-10	1.79835e-09
ECD_01223	1.20593	5.57707	5.22697e-10	1.81097e-09
ECD_00998	1.71779	4.76333	5.26694e-10	1.82321e-09
ECD_01879	1.05131	5.82613	6.23988e-10	2.1524e-09
ECD_02230	1.90917	4.4153	7.68585e-10	2.63726e-09
ECD_01574	1.98675	4.34457	7.85463e-10	2.69282e-09
ECD_03478	1.6201	4.90061	8.56953e-10	2.93278e-09
ECD_00620	2.44151	3.95396	1.10865e-09	3.77769e-09
ECD_00898	1.37422	5.09147	1.28999e-09	4.38039e-09
ECD_02238	2.39032	4.0432	1.38649e-09	4.69992e-09	Yes
ECD_02111	1.31677	5.29976	1.40016e-09	4.74215e-09
ECD_02622	1.04531	5.72705	1.59857e-09	5.39087e-09
ECD_03583	1.66202	4.66187	1.68599e-09	5.66618e-09
ECD_02666	1.17833	5.46733	1.8263e-09	6.12724e-09
ECD_02979	1.46197	5.01675	2.08601e-09	6.98662e-09
ECD_03939	1.47628	4.83878	2.38152e-09	7.95596e-09
ECD_00771	2.38925	3.90737	2.40055e-09	8.01271e-09
ECD_03754	1.05927	5.71164	2.66844e-09	8.87671e-09
ECD_04232	1.10372	5.49737	2.87766e-09	9.55646e-09
ECD_04354	3.48761	3.33725	3.27467e-09	1.08291e-08
ECD_01785	2.09848	4.09573	3.33536e-09	1.10205e-08	Yes
ECD_00579	1.16092	5.45358	3.52085e-09	1.1604e-08
ECD_04221	1.33174	5.18126	4.01566e-09	1.31905e-08
ECD_01670	1.85963	4.44581	4.35692e-09	1.42756e-08
ECD_04384	1.97411	4.25373	4.98267e-09	1.62715e-08
ECD_02151	2.11578	4.11925	5.86035e-09	1.90267e-08
ECD_00580	3.49565	3.34783	5.98008e-09	1.93994e-08	Yes
ECD_01566	1.67251	4.57147	6.04887e-09	1.96063e-08
ECD_00689	2.70102	3.72218	6.34112e-09	2.05367e-08
ECD_03627	2.84893	3.65161	6.76857e-09	2.18668e-08	Yes
ECD_04287	4.57328	2.99406	7.45102e-09	2.40123e-08
ECD_t00014	2.74425	3.5579	8.62163e-09	2.76937e-08
ECD_02307	7.13763	2.77879	8.63653e-09	2.77189e-08
ECD_01972	1.50575	4.70489	1.07854e-08	3.45027e-08
ECD_00466	2.24946	3.78392	1.19343e-08	3.80848e-08
ECD_01410	1.53537	4.69215	1.42676e-08	4.542e-08
ECD_03258	1.14813	5.33837	1.58363e-08	5.03324e-08
ECD_01966	2.00998	4.12018	1.91998e-08	6.08253e-08
ECD_01596	2.70585	3.51538	1.95605e-08	6.19178e-08
ECD_02752	2.55321	3.59249	2.04962e-08	6.47751e-08
ECD_t00067	1.42373	4.87919	2.05386e-08	6.4805e-08
ECD_01954	2.18606	3.85334	2.14621e-08	6.76643e-08
ECD_03924	1.01094	5.67489	2.21402e-08	6.97461e-08
ECD_03733	1.36725	4.93349	2.27761e-08	7.16341e-08
ECD_03186	1.77989	4.37393	2.40607e-08	7.55534e-08
ECD_01407	3.13026	3.38706	2.52744e-08	7.9301e-08
ECD_00309	1.25219	5.07784	2.63541e-08	8.24906e-08
ECD_01678	1.25591	5.01945	2.73625e-08	8.54426e-08
ECD_00999	2.92754	3.49356	2.94161e-08	9.16362e-08	Yes
ECD_01093	1.54922	4.51222	3.70928e-08	1.1464e-07
ECD_01897	2.19571	3.74156	3.76123e-08	1.16154e-07
ECD_01238	2.23035	3.62652	4.26319e-08	1.31345e-07
ECD_00741	2.29747	3.83171	4.39058e-08	1.35164e-07
ECD_02321	1.35976	4.77827	4.42225e-08	1.36032e-07
ECD_02377	4.46739	2.911	4.8196e-08	1.48022e-07	Yes
ECD_00863	2.04039	4.06074	5.54922e-08	1.69899e-07
ECD_t00057	1.92197	4.13238	5.77557e-08	1.76553e-07
ECD_03980	1.28937	4.9612	5.79393e-08	1.76977e-07
ECD_00001	1.14177	5.26934	6.20076e-08	1.89256e-07
ECD_04134	2.12466	3.92859	6.40999e-08	1.9549e-07
ECD_00540	2.10099	3.90147	6.93973e-08	2.10826e-07
ECD_00704	1.07922	5.29922	7.9868e-08	2.41141e-07
ECD_04207	1.74402	4.2783	8.50638e-08	2.56434e-07
ECD_t00075	1.06005	5.43633	8.59665e-08	2.58956e-07
ECD_03325	2.40352	3.63471	9.22951e-08	2.77593e-07
ECD_00642	3.7368	3.06862	9.56819e-08	2.87559e-07
ECD_02484	1.0841	5.28349	1.10642e-07	3.30494e-07
ECD_02689	1.51392	4.48184	1.13304e-07	3.3793e-07
ECD_01642	3.30508	3.17716	1.15591e-07	3.44228e-07	Yes
ECD_02158	1.36611	4.79464	1.22218e-07	3.63411e-07
ECD_02516	1.28627	4.8587	1.28815e-07	3.8187e-07	Yes
ECD_02536	1.73764	4.20133	1.32605e-07	3.92511e-07
ECD_01156	1.88832	4.10319	1.46975e-07	4.33084e-07
ECD_03953	1.65948	4.33629	1.69097e-07	4.97149e-07
ECD_00584	2.09599	3.64587	1.83652e-07	5.3873e-07
ECD_01198	1.09545	5.22934	2.01113e-07	5.87754e-07
ECD_02893	1.47457	4.49864	2.01536e-07	5.88552e-07
ECD_03009	2.6195	3.45701	2.0711e-07	6.04379e-07
ECD_02590	1.66906	4.0664	2.3446e-07	6.83174e-07
ECD_01102	1.20601	4.98921	2.46703e-07	7.17782e-07
ECD_01816	1.12148	5.10112	2.53852e-07	7.38033e-07
ECD_01492	1.70432	4.24567	2.78594e-07	8.06976e-07
ECD_03490	1.03567	5.2605	2.80166e-07	8.1093e-07
ECD_02710	1.04746	5.29716	2.83882e-07	8.2108e-07
ECD_03188	3.61028	2.95291	2.95859e-07	8.54462e-07
ECD_01815	1.25256	4.79891	3.16887e-07	9.12506e-07
ECD_01502	6.78921	2.47663	3.34476e-07	9.60333e-07
ECD_01557	1.41874	4.59674	3.685e-07	1.05647e-06
ECD_01030	1.09706	4.90551	3.84913e-07	1.10111e-06
ECD_03304	2.33724	3.57736	3.91607e-07	1.11782e-06
ECD_01983	2.00021	3.81039	4.23215e-07	1.20541e-06
ECD_03412	2.58119	3.17803	4.30786e-07	1.22519e-06
ECD_03176	3.10899	3.00576	5.19984e-07	1.4746e-06	Yes
ECD_01718	1.04798	5.18502	5.34324e-07	1.51308e-06
ECD_03034	1.03788	5.2239	5.37955e-07	1.52226e-06
ECD_00669	2.47135	3.52374	5.85547e-07	1.65217e-06	Yes
ECD_02614	4.21312	2.68795	6.4685e-07	1.82252e-06	Yes
ECD_00375	1.42583	4.5146	7.84636e-07	2.20282e-06
ECD_02491	1.57957	4.3344	8.46261e-07	2.37413e-06
ECD_02581	1.42907	4.51936	9.02337e-07	2.52603e-06	Yes
ECD_02262	1.5358	4.34795	9.76179e-07	2.72885e-06
ECD_01224	1.36692	4.55128	1.14331e-06	3.17567e-06
ECD_00454	1.88285	3.92376	1.15731e-06	3.21229e-06
ECD_10032	1.61307	4.23649	1.21986e-06	3.38352e-06
ECD_03235	1.15788	4.91761	1.25141e-06	3.46857e-06
ECD_04273	1.36332	4.5023	1.30148e-06	3.59973e-06
ECD_00255	2.30314	3.3818	1.36e-06	3.75629e-06
ECD_03549	1.00178	5.22063	1.38403e-06	3.81458e-06
ECD_00827	3.44281	2.81132	1.47199e-06	4.04849e-06	Yes
ECD_02038	2.8028	3.09531	1.58433e-06	4.33317e-06	Yes
ECD_01638	2.11576	3.53309	1.58558e-06	4.33355e-06
ECD_02035	1.51014	4.26559	1.63223e-06	4.45793e-06
ECD_00879	1.89582	3.72139	1.83641e-06	5.00168e-06
ECD_01697	1.77248	3.82059	2.24675e-06	6.08546e-06
ECD_00406	1.74707	3.99095	2.48195e-06	6.70862e-06
ECD_10058	1.29587	4.53817	2.7109e-06	7.31737e-06
ECD_01033	1.54143	4.17043	2.73924e-06	7.38879e-06
ECD_02416	2.10999	3.53276	3.00649e-06	8.08187e-06
ECD_02389	1.25283	4.53324	3.02346e-06	8.12194e-06
ECD_03743	1.18263	4.7808	3.1013e-06	8.32532e-06
ECD_02444	1.17243	4.80726	3.26712e-06	8.75249e-06
ECD_00185	1.16862	4.76866	3.53454e-06	9.44953e-06
ECD_03503	1.00806	5.03128	3.59247e-06	9.59787e-06
ECD_04001	2.27675	3.35354	4.00872e-06	1.06881e-05
ECD_03361	1.44234	4.20804	4.73349e-06	1.25522e-05
ECD_03932	1.92416	3.76085	4.81778e-06	1.27671e-05
ECD_03909	2.31254	3.39095	5.28557e-06	1.39616e-05
ECD_01551	1.56721	3.81921	5.44439e-06	1.43694e-05
ECD_01725	2.81645	2.75153	5.52599e-06	1.45749e-05	Yes
ECD_00996	1.11578	4.95566	5.71422e-06	1.50512e-05
ECD_03308	1.31396	4.3081	6.08373e-06	1.60029e-05
ECD_03795	1.14809	4.71261	6.49752e-06	1.70571e-05
ECD_02886	1.88749	3.72779	7.31709e-06	1.90936e-05
ECD_01556	1.59355	4.01264	7.40883e-06	1.93201e-05
ECD_01911	1.02349	5.00033	7.52129e-06	1.96003e-05
ECD_02688	2.29495	3.37248	7.54322e-06	1.96444e-05
ECD_03879	2.46043	3.0826	7.57762e-06	1.97209e-05
ECD_02337	1.91912	3.63785	7.63053e-06	1.98454e-05
ECD_00351	1.11702	4.79226	7.72971e-06	2.00768e-05
ECD_01872	3.26007	2.65509	7.75861e-06	2.01385e-05	Yes
ECD_01361	1.75225	3.5957	8.84599e-06	2.28852e-05
ECD_02980	2.17585	3.25798	9.07434e-06	2.34142e-05
ECD_02381	1.65543	3.91213	9.18473e-06	2.36523e-05
ECD_03747	2.13082	3.22372	9.49351e-06	2.43994e-05
ECD_04071	3.37995	2.76584	9.57118e-06	2.4583e-05
ECD_02691	1.07887	4.71944	1.08912e-05	2.78095e-05
ECD_02531	1.35176	4.18743	1.21409e-05	3.08599e-05
ECD_02715	1.20807	4.31837	1.28888e-05	3.27183e-05
ECD_03703	1.26593	4.10091	1.31103e-05	3.32562e-05
ECD_03514	1.046	4.8547	1.32444e-05	3.35558e-05
ECD_03905	1.81278	3.40449	1.35694e-05	3.43351e-05	Yes
ECD_00600	1.25049	4.45392	1.48544e-05	3.75138e-05
ECD_00913	1.47963	4.052	1.52895e-05	3.85381e-05
ECD_01759	2.51954	2.84454	1.61212e-05	4.05564e-05
ECD_03515	1.82947	3.55324	1.70268e-05	4.2725e-05	Yes
ECD_03806	1.7921	3.63956	1.74735e-05	4.38178e-05
ECD_r00020	2.08643	3.36229	1.96935e-05	4.89776e-05
ECD_03673	1.37074	4.08359	2.01915e-05	5.01526e-05
ECD_03438	1.18506	4.43904	2.11155e-05	5.23152e-05
ECD_01862	1.57817	3.83529	2.11378e-05	5.23374e-05
ECD_00920	1.29271	4.18898	2.29107e-05	5.64775e-05
ECD_04231	1.38622	4.10142	2.30246e-05	5.67227e-05
ECD_04283	2.37815	3.00854	2.35923e-05	5.80484e-05
ECD_02971	1.26507	4.33007	2.36192e-05	5.80781e-05
ECD_01275	1.39566	4.04493	2.57085e-05	6.30179e-05
ECD_00332	1.59975	3.77625	2.74896e-05	6.72578e-05
ECD_01111	2.31011	3.19016	2.75671e-05	6.74053e-05
ECD_03351	1.37315	4.0891	2.99189e-05	7.29738e-05
ECD_02150	2.24266	3.1325	3.03311e-05	7.38672e-05	Yes
ECD_01409	1.20011	4.50411	3.03417e-05	7.38672e-05
ECD_02361	1.08377	4.70187	3.04301e-05	7.40366e-05
ECD_03907	3.12673	2.55184	3.10078e-05	7.53486e-05
ECD_04276	2.00163	3.11003	3.15386e-05	7.65909e-05
ECD_00789	1.73966	3.59808	3.25112e-05	7.88553e-05
ECD_02795	1.17601	4.34138	3.29834e-05	7.99018e-05
ECD_03272	1.181	4.24194	3.62838e-05	8.75724e-05
ECD_03531	1.38956	4.04491	3.84762e-05	9.26838e-05
ECD_n04295	1.31969	4.03701	3.88227e-05	9.34128e-05
ECD_00538	1.09052	4.63824	4.12056e-05	9.89642e-05
ECD_01600	1.52623	3.79165	4.24156e-05	0.000101683
ECD_03314	1.02227	4.67693	4.74636e-05	0.000113507
ECD_02378	2.11785	3.2163	4.84321e-05	0.000115753
ECD_00348	1.12349	4.2889	4.90894e-05	0.000117181
ECD_01335	2.43557	2.7844	5.30244e-05	0.00012642
ECD_04389	2.00648	3.30162	5.46329e-05	0.000130018	Yes
ECD_00994	3.76143	2.31863	5.6783e-05	0.000134808
ECD_03563	1.60932	3.69052	6.45576e-05	0.000152988
ECD_02349	1.37798	3.89332	6.55155e-05	0.000155164
ECD_04112	1.91906	3.21589	6.66845e-05	0.000157742	Yes
ECD_04149	1.25089	4.1601	6.97495e-05	0.000164893
ECD_01750	1.01885	4.71321	7.02129e-05	0.000165889
ECD_04131	1.25244	4.16715	7.84629e-05	0.000184381
ECD_00353	1.04617	4.52641	8.22103e-05	0.000192956
ECD_02563	3.70876	2.27607	9.05917e-05	0.00021212	Yes
ECD_02929	1.25724	4.22934	9.34707e-05	0.00021847
ECD_00079	1.05228	4.45055	9.41134e-05	0.000219841
ECD_01432	1.34482	3.94177	9.68004e-05	0.000225849
ECD_03601	1.30731	3.9013	9.73661e-05	0.000227033
ECD_03802	1.58155	3.56355	0.000104474	0.000243174	Yes
ECD_01158	1.93785	3.23657	0.000115923	0.000268546
ECD_02674	3.60513	2.18637	0.000118694	0.000273994	Yes
ECD_n04328	2.74529	2.70565	0.000119847	0.000276493
ECD_01148	3.5518	2.14012	0.000122352	0.00028194
ECD_03127	1.78222	3.40425	0.000125767	0.000289642
ECD_03955	2.08488	2.99834	0.000132412	0.000304229
ECD_01501	1.49506	3.77135	0.000134178	0.000307926
ECD_00780	2.03257	2.94349	0.000140795	0.000322735
ECD_02049	1.44265	3.89356	0.000145509	0.000333151
ECD_01098	1.12037	4.30037	0.000146027	0.000334142
ECD_01721	1.19939	4.17541	0.000154803	0.000353193
ECD_02383	1.02229	4.58261	0.000159145	0.000362677
ECD_01860	1.83399	3.30437	0.000161717	0.000368324
ECD_00360	1.2035	4.06472	0.000168157	0.000382104
ECD_04152	1.44041	3.72212	0.000175083	0.000396923
ECD_01034	1.26786	3.93681	0.000181892	0.000411407
ECD_02036	3.06259	2.49771	0.000182058	0.000411547
ECD_00941	1.85419	2.98498	0.000186025	0.000420028
ECD_00455	1.61541	3.3655	0.000188856	0.00042593
ECD_02332	1.03611	4.35699	0.000202086	0.000454722
ECD_03550	1.0553	4.2861	0.000227224	0.000508952
ECD_01591	1.15508	4.242	0.00024325	0.000542652
ECD_02720	1.13027	4.22221	0.000307812	0.000681286
ECD_00212	5.93772	1.78976	0.000314234	0.000695107
ECD_03837	3.54513	2.14065	0.000364361	0.000802823	Yes
ECD_00601	1.01112	4.15257	0.000378193	0.000831413
ECD_02608	1.76478	3.08618	0.000391678	0.00085867
ECD_03691	2.20046	2.58882	0.000395242	0.000866	Yes
ECD_03922	2.90206	2.36129	0.000400078	0.000876107
ECD_03128	2.17803	2.57246	0.00040118	0.00087803
ECD_00496	2.18686	2.87159	0.00040253	0.000880493
ECD_10034	2.19117	2.85976	0.000405593	0.000886203
ECD_04140	1.00887	4.33791	0.000415568	0.000906988
ECD_03214	1.02886	4.26848	0.000432628	0.000942649
ECD_02780	1.44351	3.54611	0.000445803	0.00096974
ECD_01792	1.0197	4.34942	0.000446891	0.000971566
ECD_00192	1.54249	3.31313	0.000468971	0.00101844
ECD_02900	1.03688	4.27562	0.000469407	0.00101882
ECD_01010	2.00096	2.92844	0.000512146	0.00110669
ECD_00278	1.36025	3.66627	0.000516413	0.00111529
ECD_00654	1.52998	3.53823	0.000524638	0.00113181	Yes
ECD_n04378	5.89086	1.7584	0.000525172	0.00113234
ECD_03573	1.25078	3.79362	0.000532837	0.00114823
ECD_03046	1.15839	3.90847	0.000541175	0.00116492
ECD_04303	5.66985	1.5937	0.000573698	0.00123222
ECD_02951	1.31395	3.52906	0.000585388	0.00125512
ECD_02294	1.69165	3.02305	0.0005883	0.00126014	Yes
ECD_04248	1.26275	3.80791	0.000593913	0.00127147
ECD_00643	1.07193	4.17487	0.000612754	0.00130894
ECD_01820	1.45926	3.35619	0.000652008	0.00138876
ECD_02716	1.10733	4.04368	0.000652243	0.00138876
ECD_00968	1.11688	3.80147	0.000669141	0.00141858
ECD_03745	1.12619	4.00321	0.000683864	0.00144744
ECD_00754	3.2448	1.90685	0.000687334	0.001454
ECD_01975	1.19656	3.82213	0.000830536	0.00174377
ECD_04235	3.3118	1.96256	0.000831226	0.00174428	Yes
ECD_00815	1.68021	3.18232	0.000841825	0.00176275
ECD_04206	1.29127	3.59279	0.000868779	0.00181628	Yes
ECD_01809	1.55527	3.33452	0.000870125	0.00181813
ECD_00939	2.06571	2.75455	0.000883801	0.00184572
ECD_00878	2.40588	2.4229	0.000898787	0.00187602
ECD_00847	2.34802	2.38101	0.000906987	0.00189213
ECD_03566	2.26255	2.29943	0.000914702	0.00190721	Yes
ECD_02246	1.23954	3.71601	0.000919462	0.00191612
ECD_01982	1.57652	3.22718	0.000973779	0.00202286
ECD_00288	1.33343	3.54968	0.000996593	0.00206916
ECD_02045	1.08925	3.97689	0.00107644	0.00222904
ECD_03177	1.53605	3.18277	0.00111488	0.00230619	Yes
ECD_01283	1.4587	3.12459	0.00129325	0.00265139
ECD_01444	2.72763	2.23288	0.00139784	0.00285687
ECD_01485	1.08745	3.91357	0.00143347	0.00292511
ECD_03979	1.36745	3.16067	0.00150234	0.00305769
ECD_01564	1.51447	3.03661	0.00164088	0.00332586	Yes
ECD_03446	1.21859	3.70208	0.00166406	0.00336936	Yes
ECD_00804	1.2535	3.47463	0.00167278	0.00338526
ECD_03822	1.52781	2.88905	0.00170501	0.00344289
ECD_00676	1.71193	2.88756	0.00170629	0.00344289
ECD_00569	1.71046	2.88728	0.00170652	0.00344289
ECD_02746	1.7568	2.72303	0.00173084	0.00348657
ECD_03421	1.0423	3.74808	0.00177357	0.0035708
ECD_01272	5.40488	1.40716	0.00180668	0.00362817
ECD_03957	1.66392	2.42286	0.00187496	0.00375566
ECD_01528	1.67834	2.65853	0.00193181	0.00386362	Yes
ECD_02426	1.48655	3.14787	0.00199996	0.00399585
ECD_04184	2.05731	2.14153	0.00211455	0.0042019	Yes
ECD_02273	1.2025	3.6869	0.00211595	0.0042019
ECD_00077	2.55652	2.09341	0.00216564	0.00429623
ECD_01277	1.25321	3.38818	0.00221758	0.00439038
ECD_04130	1.42993	3.22901	0.00232649	0.00459904
ECD_03975	2.07103	2.49901	0.00239558	0.00472846	Yes
ECD_02786	1.97752	2.69084	0.00243253	0.00479416	Yes
ECD_00853	1.77166	2.94354	0.00250458	0.0049238
ECD_01083	1.0303	3.93218	0.00257033	0.00504799
ECD_00511	1.44059	2.81734	0.00261536	0.00512872
ECD_03359	1.4562	3.1238	0.00267764	0.00524823
ECD_03173	1.1105	3.43792	0.00279178	0.00545559
ECD_01459	1.20452	3.61995	0.00281753	0.00549649
ECD_02198	1.712	2.8888	0.00282724	0.00551114
ECD_01445	1.1238	3.37904	0.00285948	0.00556845
ECD_02784	1.01429	3.85314	0.00291238	0.00566304
ECD_02718	3.04015	1.75855	0.00292403	0.00568287	Yes
ECD_03437	2.19984	2.25641	0.00295784	0.00573821
ECD_04314	2.19621	2.25597	0.00295835	0.00573821
ECD_01144	5.39325	1.40634	0.00309658	0.00599742
ECD_02514	5.34044	1.36639	0.00310523	0.00601122
ECD_00725	1.00491	4.08217	0.00317545	0.00614109
ECD_02014	3.14886	1.84896	0.00321756	0.00621945
ECD_01292	1.55936	2.92965	0.00335603	0.00645832
ECD_n04321	2.02437	2.46173	0.00340008	0.00653042
ECD_02089	1.03195	3.87924	0.00368832	0.00706328
ECD_02376	1.51901	2.88875	0.003781	0.00723017	Yes
ECD_01316	1.23358	3.28301	0.00383605	0.00732829
ECD_01665	1.55373	2.55512	0.0042693	0.00810464
ECD_00326	2.15275	2.23438	0.0043143	0.00818611	Yes
ECD_03229	1.4582	2.99857	0.00460843	0.00871889
ECD_04195	2.01778	2.11784	0.00467559	0.00883742
ECD_01833	1.38243	3.06459	0.00471208	0.0089021
ECD_00850	1.93029	2.04322	0.00491512	0.00927675
ECD_01527	1.18736	2.89049	0.00503683	0.00949732
ECD_03888	1.05123	3.70338	0.00531323	0.00998012
