# Supplementary material for: Toll/interleukin-1 receptor (TIR) domain-containing proteins have NAD-RNA decapping activity
Source: Nat Commun. 2024 Mar 13;15:2261. doi: 10.1038/s41467-024-46499-y (PMC10937652; doi:10.1038/s41467-024-46499-y)
Supplement: Supplementary file 9 — Supplementary Data 6 [file 41467_2024_46499_MOESM9_ESM.xlsx]

## Sheet: Sheet4
Supplementary Data 6: NAD-RNA-producing genes identified by SPAAC-NAD-Seq in E. coli cells that harbor the AbTir-E/A plasmid but were not treated with IPTG.
GeneID	logFC	logCPM	PValue	FDR
ECD_01090	5.80497	13.7038	0	0
ECD_00403	5.60627	8.286	0	0
ECD_02313	5.59413	9.29286	0	0
ECD_00214	5.57451	9.1744	0	0
ECD_02640	5.31731	12.2369	0	0
ECD_01647	4.96564	10.4095	0	0
ECD_01042	4.95413	8.21451	0	0
ECD_00202	4.91034	10.3941	0	0
ECD_01761	4.85971	8.49749	0	0
ECD_00145	4.63289	10.2114	0	0
ECD_01708	4.61917	12.1416	0	0
ECD_01819	4.46367	9.15122	0	0
ECD_03572	4.45338	9.23178	0	0
ECD_02024	4.41364	13.1576	0	0
ECD_02326	4.24376	12.1812	0	0
ECD_03343	4.2241	9.42608	0	0
ECD_02215	4.17223	9.95504	0	0
ECD_04339	4.13992	12.17	0	0
ECD_04014	4.11999	10.3323	0	0
ECD_03989	4.11209	9.1533	0	0
ECD_01681	4.00852	11.199	0	0
ECD_02755	3.93849	9.8814	0	0
ECD_01128	3.9148	8.7112	0	0
ECD_01605	3.8977	10.1127	0	0
ECD_02167	3.75102	10.7976	0	0
ECD_04121	3.72838	9.34835	0	0
ECD_02635	3.70772	8.96364	0	0
ECD_01688	3.63344	12.8655	0	0
ECD_03321	3.62878	10.324	0	0
ECD_03277	3.48924	11.2796	0	0
ECD_04009	3.48861	13.2762	0	0
ECD_01310	3.43168	10.1764	0	0
ECD_03848	3.68562	9.03306	1.66511821805556e-311	0
ECD_04379	3.8132	8.62395	5.57071e-294	6.18194e-292
ECD_00885	2.94697	9.867	9.45657e-292	1.02105e-289
ECD_02742	4.29965	9.00379	1.19707e-291	1.2585e-289
ECD_03085	3.0833	10.5532	8.09484e-291	8.29202e-289
ECD_04056	2.90082	10.409	1.6579e-280	1.65582e-278
ECD_00397	3.35861	9.25151	1.42709e-275	1.39054e-273
ECD_00206	4.4333	7.70296	9.18821e-273	8.73973e-271
ECD_03024	3.45679	8.50739	1.39e-271	1.29141e-269
ECD_01734	2.91274	9.39447	4.02428e-263	3.65387e-261
ECD_01912	3.45716	8.43461	1.59944e-260	1.41994e-258
ECD_02298	2.94538	9.94486	3.13278e-259	2.72075e-257
ECD_04078	3.48842	8.25678	1.16972e-257	9.94265e-256
ECD_04272	2.94657	9.30329	3.04446e-257	2.53388e-255
ECD_00770	5.26871	7.37017	2.8033e-254	2.28555e-252
ECD_03093	2.7309	9.75111	8.99329e-252	7.18564e-250
ECD_03297	4.85823	7.71355	4.08883e-250	3.20292e-248
ECD_02878	5.00398	7.31734	2.01818e-240	1.5505e-238
ECD_03645	4.01595	7.99664	9.81257e-237	7.39646e-235
ECD_02424	3.03421	9.05579	8.09976e-234	5.99232e-232
ECD_03457	3.4049	8.10624	3.37827e-232	2.45385e-230
ECD_01062	3.83029	7.69093	1.48859e-231	1.06195e-229
ECD_00269	4.33919	7.53528	1.72497e-229	1.20899e-227
ECD_03519	4.53532	7.34146	1.12796e-225	7.7693e-224
ECD_03443	3.45996	8.1024	8.85921e-225	5.99873e-223
ECD_02865	3.41811	8.68368	1.69484e-222	1.12848e-220
ECD_n04353	2.60677	13.4649	2.31425e-218	1.51564e-216
ECD_03884	4.4007	7.21772	1.20805e-217	7.78414e-216
ECD_00066	3.33732	8.1462	2.02548e-217	1.28441e-215
ECD_00634	3.12306	8.23049	3.26295e-216	2.0368e-214
ECD_01406	3.03623	8.55831	2.26398e-213	1.39148e-211
ECD_00969	3.37271	7.89467	5.41573e-213	3.27816e-211
ECD_00923	3.96964	7.40623	3.2889e-212	1.96107e-210
ECD_03207	2.80176	8.74731	1.12161e-209	6.58948e-208
ECD_03200	2.62712	10.016	9.80773e-207	5.67854e-205
ECD_02528	2.64684	8.87233	3.38458e-203	1.93163e-201
ECD_02265	3.35487	7.8325	3.88846e-200	2.18794e-198
ECD_01255	3.9947	7.27528	3.65269e-198	2.02674e-196
ECD_00373	3.65242	7.99185	1.10723e-196	6.05945e-195
ECD_02747	3.13165	7.9202	3.22671e-194	1.74199e-192
ECD_00280	3.62885	8.0068	6.46196e-194	3.44207e-192
ECD_00795	3.2447	7.73245	1.17249e-192	6.16327e-191
ECD_00283	3.79655	7.35868	1.22618e-190	6.36181e-189
ECD_01910	2.28472	9.67312	7.69664e-190	3.94206e-188
ECD_02758	2.5616	9.05106	5.41829e-189	2.74001e-187
ECD_02963	3.03304	8.03962	1.46517e-188	7.31667e-187
ECD_01682	2.4973	10.9574	3.44519e-188	1.6992e-186
ECD_00806	2.88455	8.38325	5.9024e-188	2.87562e-186
ECD_01180	2.27993	11.6367	1.18754e-186	5.71593e-185
ECD_03091	2.40478	9.07829	2.16307e-183	1.02874e-181
ECD_04217	3.04185	7.72766	5.62616e-183	2.6443e-181
ECD_n04366	4.57417	6.72684	3.74395e-181	1.73919e-179
ECD_00967	2.46122	8.64944	7.40367e-181	3.39973e-179
ECD_01309	2.54967	9.04149	1.37486e-175	6.17143e-174
ECD_01626	2.70674	13.4484	3.55294e-175	1.57711e-173
ECD_03726	2.713	8.36118	2.19841e-173	9.65124e-172
ECD_00962	3.59929	7.31898	8.54236e-172	3.70943e-170
ECD_03044	2.58298	8.45269	6.92517e-169	2.97484e-167
ECD_03628	3.1026	7.42808	8.54272e-169	3.63065e-167
ECD_02737	2.17875	10.6846	5.88893e-168	2.47645e-166
ECD_03504	5.12018	6.50619	6.51002e-168	2.70912e-166
ECD_02486	2.06454	13.4627	2.47728e-165	1.02028e-163
ECD_00367	2.99971	8.587	3.82176e-163	1.55795e-161
ECD_00635	2.87579	8.08339	1.28218e-161	5.17405e-160
ECD_01319	3.13072	7.34473	1.32551e-161	5.29541e-160
ECD_02370	2.14078	9.24617	6.76681e-158	2.67658e-156
ECD_01498	2.23807	9.28426	7.18698e-158	2.8149e-156
ECD_03896	2.49957	8.54342	3.36712e-156	1.30598e-154
ECD_01056	2.83676	7.80437	2.79694e-155	1.0744e-153
ECD_00960	2.94618	7.385	5.16117e-155	1.9637e-153
ECD_02368	2.75484	7.64157	2.4116e-153	9.08902e-152
ECD_03080	3.5239	7.08887	5.52614e-150	2.06326e-148
ECD_03476	2.30538	8.36866	6.28648e-147	2.32542e-145
ECD_02156	4.63235	6.44548	2.53634e-146	9.29603e-145
ECD_02526	2.84708	7.35185	1.54155e-145	5.59863e-144
ECD_00970	2.41643	8.12622	1.4518e-143	5.22516e-142
ECD_01589	3.74771	6.62489	2.85515e-143	1.01842e-141
ECD_04135	2.76872	7.59968	4.73237e-141	1.67308e-139
ECD_n04325	3.01205	8.07739	6.18993e-141	2.16919e-139
ECD_00312	4.48385	6.27092	1.47345e-140	5.11865e-139
ECD_00149	2.95124	7.42389	9.89711e-138	3.40853e-136
ECD_00343	2.36032	7.84523	8.60241e-132	2.93732e-130
ECD_00170	1.95508	10.2787	4.84419e-131	1.64005e-129
ECD_01612	2.36847	7.99762	1.48295e-129	4.97847e-128
ECD_02474	2.61846	7.68259	9.4059e-129	3.13138e-127
ECD_03812	2.26365	7.92744	1.32548e-126	4.37628e-125
ECD_02741	2.91294	6.95771	2.40125e-126	7.86311e-125
ECD_03926	2.1862	8.62373	3.41208e-126	1.10823e-124
ECD_00708	1.76272	11.5319	4.46196e-126	1.43754e-124
ECD_01796	3.50995	6.60231	5.0711e-126	1.62072e-124
ECD_02239	2.29186	7.98809	1.79049e-125	5.67698e-124
ECD_00612	1.82359	9.88085	3.21362e-125	1.0109e-123
ECD_00234	2.4553	7.97788	4.67223e-124	1.45825e-122
ECD_03783	3.3835	6.55126	4.95717e-124	1.53519e-122
ECD_04057	4.07129	6.23723	8.70845e-124	2.67617e-122
ECD_00763	2.98897	6.95119	1.65695e-123	5.05308e-122
ECD_00388	1.9729	9.46315	3.93835e-123	1.19195e-121
ECD_02146	3.03211	6.78662	1.61126e-119	4.80372e-118
ECD_03796	2.38297	7.66344	3.2675e-119	9.66937e-118
ECD_00118	2.00493	8.35344	9.48713e-119	2.78685e-117
ECD_01621	2.84522	7.01281	1.09119e-117	3.18198e-116
ECD_02912	2.58126	7.25428	1.14228e-117	3.30681e-116
ECD_02896	1.91579	8.65291	2.17477e-117	6.25051e-116
ECD_00153	2.1866	10.4008	3.46093e-117	9.87601e-116
ECD_02585	2.57513	7.10087	4.17328e-116	1.18243e-114
ECD_03020	4.58243	5.90458	2.80888e-115	7.90244e-114
ECD_00966	2.11707	7.96978	3.47996e-114	9.72197e-113
ECD_03037	2.51272	7.2323	9.362e-114	2.59731e-112
ECD_02083	2.80062	7.8451	4.73318e-112	1.29514e-110
ECD_03344	1.92795	9.42105	1.38402e-111	3.76134e-110
ECD_03813	1.76988	9.2876	2.12312e-111	5.73098e-110
ECD_03751	2.49453	7.28551	2.95995e-111	7.93625e-110
ECD_03291	1.96232	8.37432	8.27166e-111	2.20302e-109
ECD_01352	1.64234	10.2833	3.44431e-108	9.11261e-107
ECD_10021	2.76073	6.97072	3.8422e-108	1.00984e-106
ECD_04270	2.84082	6.905	5.70299e-106	1.47944e-104
ECD_00681	2.22261	7.57831	1.15457e-105	2.9758e-104
ECD_04102	2.34859	7.38052	4.20035e-105	1.07567e-103
ECD_01539	3.91562	5.96955	6.28606e-105	1.59954e-103
ECD_00412	2.62709	6.83675	1.10979e-103	2.80609e-102
ECD_00399	4.42589	5.81591	1.9647e-103	4.93646e-102
ECD_00753	1.89549	8.50088	9.00386e-103	2.24815e-101
ECD_00208	2.36636	7.22485	2.87959e-102	7.14532e-101
ECD_03738	1.96526	9.52496	5.89783e-102	1.45443e-100
ECD_01563	2.03873	7.70813	1.90251e-101	4.6629e-100
ECD_04045	2.60668	6.82731	5.94722e-100	1.44873e-98
ECD_03568	1.99418	7.93313	9.96026e-100	2.41159e-98
ECD_03724	3.5666	6.28642	7.34813e-99	1.76842e-97
ECD_00232	1.68794	10.278	2.61658e-98	6.25942e-97
ECD_03522	3.74063	6.02581	9.26819e-97	2.20395e-95
ECD_02304	3.12552	6.38687	1.02363e-96	2.41976e-95
ECD_00456	2.09447	8.18891	1.15815e-96	2.72165e-95
ECD_00758	2.23513	7.24858	2.85098e-96	6.66063e-95
ECD_03674	2.52249	6.88828	2.00953e-95	4.66748e-94
ECD_02882	3.13377	6.20222	7.00932e-94	1.61863e-92
ECD_03144	4.01469	5.76326	5.29827e-93	1.21647e-91
ECD_01719	4.30874	5.70697	9.41406e-93	2.14909e-91
ECD_01488	3.54354	5.95993	9.88223e-93	2.24315e-91
ECD_03849	2.2235	7.42733	2.82668e-91	6.38e-90
ECD_04010	3.50144	5.94721	3.0012e-91	6.73583e-90
ECD_04251	1.87616	8.44604	3.35573e-91	7.48946e-90
ECD_04058	2.71663	6.51406	2.24148e-90	4.97485e-89
ECD_n04295	3.72232	6.6013	9.94434e-89	2.1949e-87
ECD_02025	2.0863	9.40819	1.22673e-88	2.69274e-87
ECD_01709	2.29327	7.78369	1.79762e-86	3.92431e-85
ECD_02956	1.87527	7.93256	1.95868e-86	4.25267e-85
ECD_03937	1.71398	8.46799	7.57084e-86	1.63489e-84
ECD_01555	4.3261	5.61834	9.20094e-86	1.97622e-84
ECD_01374	2.07053	7.2315	1.05573e-85	2.25543e-84
ECD_02367	1.97878	7.48428	1.39518e-85	2.96476e-84
ECD_01007	1.87388	8.02229	2.48088e-85	5.24398e-84
ECD_02289	1.95516	8.08789	1.61791e-84	3.40187e-83
ECD_01920	3.3042	5.89579	4.01603e-84	8.40002e-83
ECD_00675	2.65857	6.46459	1.66085e-83	3.45577e-82
ECD_00131	3.09898	5.99106	4.02323e-83	8.32788e-82
ECD_02322	3.16182	6.10165	2.45425e-82	5.05399e-81
ECD_01776	2.05082	7.12338	6.99844e-82	1.43378e-80
ECD_00794	1.85793	7.54646	7.37074e-81	1.49473e-79
ECD_01695	2.71627	6.4694	2.92758e-80	5.9069e-79
ECD_03598	2.05592	7.12167	3.21051e-80	6.44523e-79
ECD_03917	2.16211	7.05976	7.57295e-80	1.5127e-78
ECD_01929	1.85127	7.57412	2.63601e-79	5.2133e-78
ECD_04021	2.47895	6.47211	7.72402e-79	1.52007e-77
ECD_00270	2.44397	6.63078	1.1987e-78	2.34746e-77
ECD_02601	3.61296	5.76197	1.90034e-78	3.70335e-77
ECD_01003	1.78933	7.61617	1.12977e-77	2.18041e-76
ECD_03990	1.61053	12.1099	1.25974e-77	2.41955e-76
ECD_01487	3.07332	5.96903	1.92043e-77	3.67086e-76
ECD_01615	2.83938	6.15189	5.26893e-77	1.00235e-75
ECD_02726	2.47529	6.42173	1.45523e-76	2.75528e-75
ECD_01899	2.70007	6.18439	1.96375e-76	3.70056e-75
ECD_03906	1.48057	17.5494	5.56451e-76	1.04367e-74
ECD_03137	1.99178	7.25431	5.69653e-76	1.06344e-74
ECD_00082	1.77394	7.78185	2.38337e-75	4.40812e-74
ECD_01027	3.91261	5.49753	1.45932e-74	2.68663e-73
ECD_01630	3.14818	5.73444	5.78667e-74	1.06045e-72
ECD_03755	1.62203	8.55885	6.0446e-74	1.10266e-72
ECD_02919	1.46802	9.02317	6.51746e-74	1.18351e-72
ECD_00566	3.09565	5.84758	1.22414e-73	2.2029e-72
ECD_02396	4.36391	5.26287	2.59777e-73	4.65385e-72
ECD_03987	3.359	5.59808	3.36376e-73	5.9992e-72
ECD_02936	1.74406	7.81519	5.8354e-73	1.03611e-71
ECD_00246	1.43704	8.94339	1.01372e-72	1.79195e-71
ECD_01379	2.6903	6.13537	1.96867e-72	3.46469e-71
ECD_04055	1.94763	7.273	2.89207e-72	5.06746e-71
ECD_00198	2.18486	6.75848	3.08882e-72	5.38858e-71
ECD_02441	2.13366	6.99756	4.89626e-72	8.50459e-71
ECD_02773	1.40572	12.3432	9.83228e-72	1.70043e-70
ECD_02875	2.9934	5.75818	2.80722e-71	4.83399e-70
ECD_04038	1.40379	9.07734	7.29194e-71	1.24493e-69
ECD_n04344	1.40531	9.75241	3.76467e-70	6.39994e-69
ECD_01870	2.18841	6.91248	9.20494e-70	1.54512e-68
ECD_01710	2.97819	5.86998	1.83249e-69	3.06309e-68
ECD_02996	1.97278	6.9364	2.70143e-69	4.49675e-68
ECD_03097	2.00349	6.90546	7.13085e-69	1.18206e-67
ECD_01817	2.51597	6.16637	5.73555e-68	9.4684e-67
ECD_03527	4.14667	5.20822	3.45391e-67	5.67835e-66
ECD_00830	2.3467	6.2737	9.89264e-67	1.61311e-65
ECD_04266	1.99438	7.4136	1.17175e-66	1.9029e-65
ECD_03354	2.21424	6.60675	1.7799e-66	2.87883e-65
ECD_01588	1.6007	7.74587	3.01453e-66	4.84184e-65
ECD_00125	1.53247	7.99621	3.01782e-66	4.84184e-65
ECD_02546	1.50957	9.0161	3.94143e-65	6.22372e-64
ECD_00542	2.68225	5.86179	2.68594e-64	4.22454e-63
ECD_03447	3.13093	5.51194	2.76217e-64	4.3274e-63
ECD_02032	2.25959	6.86693	3.4565e-64	5.39402e-63
ECD_01748	1.25407	13.3736	9.78574e-64	1.52117e-62
ECD_02975	3.34755	5.42668	1.24143e-63	1.92229e-62
ECD_03526	1.92442	7.26471	5.29484e-63	8.13573e-62
ECD_02849	2.34449	6.39547	6.82992e-63	1.04542e-61
ECD_00366	1.92031	6.7255	1.42096e-62	2.15845e-61
ECD_00184	2.65182	6.71842	2.56036e-62	3.87448e-61
ECD_02098	1.38976	8.38723	1.01021e-61	1.51721e-60
ECD_03779	1.23925	10.9956	1.90494e-61	2.82908e-60
ECD_04103	1.41052	8.37361	3.97477e-61	5.88119e-60
ECD_03061	2.47558	5.92829	4.28556e-60	6.24847e-59
ECD_00768	1.61244	8.56726	8.62301e-60	1.24815e-58
ECD_02679	3.06055	5.39405	1.14202e-59	1.64113e-58
ECD_01254	1.93374	6.66059	1.24194e-59	1.77834e-58
ECD_00201	2.48513	5.95042	1.95073e-59	2.78327e-58
ECD_04125	2.77112	5.7486	7.53225e-59	1.0633e-57
ECD_00007	2.69106	5.61982	2.25192e-58	3.1456e-57
ECD_03187	1.57524	7.56972	5.53498e-58	7.67787e-57
ECD_02175	1.73981	7.26555	5.98967e-58	8.27983e-57
ECD_04080	1.73224	7.16294	2.20476e-57	3.03725e-56
ECD_03074	1.41553	7.8325	7.12743e-57	9.75139e-56
ECD_01822	1.72523	8.75976	1.90505e-56	2.5975e-55
ECD_01582	1.37652	7.91219	2.29651e-56	3.1206e-55
ECD_02413	1.62227	7.38169	6.95356e-56	9.41677e-55
ECD_02537	2.04307	6.47421	7.4204e-56	1.0015e-54
ECD_01380	2.6224	5.63805	1.03233e-55	1.3886e-54
ECD_01031	1.70185	7.00569	1.23283e-55	1.65273e-54
ECD_00533	1.32065	8.07556	1.27518e-55	1.70379e-54
ECD_02214	1.54925	7.66335	1.57524e-55	2.09769e-54
ECD_03684	2.51593	6.00283	2.91866e-55	3.87377e-54
ECD_03659	1.20244	9.27308	6.86132e-55	9.07648e-54
ECD_00917	2.62262	5.67595	1.46175e-54	1.92729e-53
ECD_t00075	2.43175	5.86437	6.27866e-54	8.25107e-53
ECD_01618	3.50571	4.98219	1.77597e-53	2.31863e-52
ECD_04256	2.98194	5.26699	3.74403e-53	4.8563e-52
ECD_03799	2.67468	5.56609	1.12129e-52	1.44037e-51
ECD_03679	1.9174	6.45767	1.26824e-52	1.62392e-51
ECD_01824	1.86409	6.57524	1.81192e-52	2.31266e-51
ECD_02564	2.26306	5.89574	6.26055e-52	7.91484e-51
ECD_00652	1.88093	6.43429	3.74882e-51	4.69484e-50
ECD_02264	1.68463	7.16007	3.78179e-51	4.72133e-50
ECD_03063	2.17217	6.21862	4.18696e-51	5.21087e-50
ECD_03473	1.22092	8.49214	5.39861e-51	6.69797e-50
ECD_04255	3.58871	4.94576	5.74568e-51	7.08457e-50
ECD_04174	2.83842	5.31306	2.03998e-50	2.5076e-49
ECD_02686	2.04036	6.15677	2.46769e-50	3.0148e-49
ECD_04233	2.95691	5.24607	4.3883e-50	5.3449e-49
ECD_02256	1.9974	6.2173	5.00101e-50	6.05425e-49
ECD_01727	3.17371	5.13042	5.07063e-50	6.11999e-49
ECD_02905	2.68484	5.49131	6.60052e-50	7.91864e-49
ECD_03011	2.49011	5.52511	9.83744e-50	1.16619e-48
ECD_03183	3.85054	4.71905	2.98305e-48	3.49481e-47
ECD_00067	2.0385	6.11797	5.01261e-48	5.8383e-47
ECD_03911	2.42755	5.58114	8.57671e-48	9.93158e-47
ECD_01812	2.12652	6.02137	1.02184e-47	1.17984e-46
ECD_00308	1.61261	6.7468	7.71356e-47	8.8297e-46
ECD_01168	2.54126	5.43287	1.44142e-46	1.64528e-45
ECD_01833	3.38513	4.82135	1.99071e-46	2.25935e-45
ECD_03951	2.12237	6.1094	4.11702e-46	4.65934e-45
ECD_00784	2.01216	5.99078	4.41407e-46	4.98142e-45
ECD_00197	2.08258	5.89861	7.71748e-46	8.66049e-45
ECD_03255	1.05406	11.4289	1.17163e-45	1.30745e-44
ECD_02112	2.04773	6.1377	4.86238e-45	5.36608e-44
ECD_02194	2.56281	5.40863	5.61724e-45	6.18206e-44
ECD_02288	2.54385	5.34886	1.06247e-44	1.15656e-43
ECD_02943	3.12971	4.93048	1.20879e-44	1.31226e-43
ECD_00338	1.65513	6.61972	1.58545e-44	1.70725e-43
ECD_00648	3.09477	4.94084	3.1359e-44	3.34972e-43
ECD_00374	1.15522	8.44019	4.08825e-44	4.35535e-43
ECD_03370	2.03239	5.82494	1.96321e-43	2.0694e-42
ECD_01385	2.66417	5.16423	2.04386e-43	2.14874e-42
ECD_03130	1.50735	7.22316	3.60059e-43	3.75571e-42
ECD_03283	1.34928	7.51561	5.76226e-43	5.97928e-42
ECD_02267	1.43454	7.35841	9.25572e-43	9.57943e-42
ECD_02473	1.20335	7.86814	1.32234e-42	1.36505e-41
ECD_03829	2.49638	5.5707	1.00334e-41	1.01993e-40
ECD_02874	1.42071	7.02562	1.45991e-41	1.47281e-40
ECD_01249	1.54467	6.84329	1.50595e-41	1.51162e-40
ECD_00162	1.25479	7.97779	3.09309e-41	3.05864e-40
ECD_00971	1.44674	7.06771	3.51353e-41	3.46581e-40
ECD_02894	2.73933	4.99387	3.90647e-41	3.83448e-40
ECD_00009	1.58504	6.53517	1.55164e-40	1.50457e-39
ECD_02685	1.33603	7.31717	3.11967e-40	2.98875e-39
ECD_01850	1.82083	6.02521	8.8325e-40	8.40139e-39
ECD_04082	2.97056	4.79285	9.48935e-40	9.00474e-39
ECD_03289	1.4678	6.93168	1.22502e-39	1.15697e-38
ECD_00038	1.49502	6.90155	1.37578e-39	1.29323e-38
ECD_03235	2.42718	5.39538	1.72752e-39	1.62005e-38
ECD_00252	3.55235	4.52855	3.3303e-39	3.10129e-38
ECD_01386	2.69652	5.01794	1.00169e-38	9.26327e-38
ECD_02355	1.85708	6.21221	1.14815e-38	1.05932e-37
ECD_02970	3.53366	4.43437	1.63215e-38	1.5024e-37
ECD_04033	2.06694	5.72261	1.95741e-38	1.79766e-37
ECD_02086	1.49132	6.6044	1.96397e-38	1.79955e-37
ECD_01617	1.21736	7.42306	2.36551e-38	2.16252e-37
ECD_01581	1.02291	9.70189	3.07134e-38	2.79499e-37
ECD_00223	3.8384	4.35029	5.65119e-38	5.0848e-37
ECD_02632	1.72362	6.11484	6.27124e-38	5.63002e-37
ECD_04083	2.09101	5.86127	6.72714e-38	6.02577e-37
ECD_01652	1.98217	6.00766	7.16651e-38	6.40497e-37
ECD_03641	1.58113	6.52297	5.96034e-37	5.24483e-36
ECD_t00050	1.94378	6.2155	8.99502e-37	7.8805e-36
ECD_03023	1.88248	6.09915	1.40194e-36	1.21756e-35
ECD_01043	2.74165	5.58352	1.76099e-36	1.52277e-35
ECD_01055	1.37543	7.05146	2.11577e-36	1.8256e-35
ECD_04278	1.78062	6.06301	2.75677e-36	2.36845e-35
ECD_01808	4.02665	4.17042	5.87698e-36	5.00608e-35
ECD_01196	1.68992	6.21672	1.03825e-35	8.80637e-35
ECD_03569	2.25289	5.3088	1.2109e-35	1.0249e-34
ECD_02707	2.72	4.7734	1.99698e-35	1.68311e-34
ECD_00636	1.01099	9.19316	4.2349e-35	3.55429e-34
ECD_03219	1.46213	6.56207	5.68661e-35	4.75272e-34
ECD_01843	2.18455	5.34636	5.95319e-35	4.96513e-34
ECD_03565	3.33784	4.41063	7.24857e-35	6.00789e-34
ECD_00378	3.23978	4.45805	8.35348e-35	6.89508e-34
ECD_00440	1.65709	6.21231	1.60381e-34	1.31565e-33
ECD_03307	2.89354	4.68151	1.64961e-34	1.35045e-33
ECD_03833	2.00594	5.58312	2.06148e-34	1.67731e-33
ECD_01470	2.88994	4.67915	3.92386e-34	3.17324e-33
ECD_00408	1.73772	5.9698	5.23703e-34	4.20119e-33
ECD_03112	1.35851	6.66972	8.45677e-34	6.7705e-33
ECD_03831	1.4058	6.49465	1.37154e-33	1.09149e-32
ECD_00300	2.15764	5.56841	2.73727e-33	2.15688e-32
ECD_03980	2.29168	5.13876	3.323e-33	2.61326e-32
ECD_03003	3.12301	4.47788	7.31931e-33	5.69993e-32
ECD_00056	1.36408	6.70388	7.54103e-33	5.86117e-32
ECD_03908	2.90767	4.69539	1.282e-32	9.92557e-32
ECD_02711	2.06771	5.33303	1.62454e-32	1.25533e-31
ECD_03398	1.80889	5.65796	2.76298e-32	2.1268e-31
ECD_00427	2.11444	5.21304	5.07366e-32	3.86818e-31
ECD_03836	2.11635	5.19858	6.14834e-32	4.67859e-31
ECD_00604	1.76563	5.67842	7.3314e-32	5.56824e-31
ECD_01472	3.58559	4.12356	1.59366e-31	1.20126e-30
ECD_00235	1.12449	7.22921	3.24794e-31	2.43901e-30
ECD_00617	1.09995	7.46447	3.56929e-31	2.67028e-30
ECD_03202	1.86483	5.7592	8.99722e-31	6.68102e-30
ECD_03584	1.01172	7.72616	5.31434e-30	3.87423e-29
ECD_02084	2.83438	4.49606	1.34833e-29	9.72305e-29
ECD_00454	3.75468	4.05688	1.50127e-29	1.08065e-28
ECD_03714	2.89249	4.39122	2.49878e-29	1.7858e-28
ECD_04036	1.34646	6.837	4.81745e-29	3.43061e-28
ECD_01497	1.13662	7.93211	7.42157e-29	5.22913e-28
ECD_02371	1.69734	5.68079	1.18498e-28	8.33447e-28
ECD_02978	2.56319	4.6015	1.76345e-28	1.22949e-27
ECD_03009	2.78992	4.406	2.22104e-28	1.54314e-27
ECD_03654	3.58937	4.02089	4.00896e-28	2.75186e-27
ECD_02471	2.29151	4.79564	4.14847e-28	2.84273e-27
ECD_01421	1.98701	5.09158	9.13694e-28	6.23967e-27
ECD_00441	2.5157	4.66941	1.01189e-27	6.89844e-27
ECD_00814	1.61082	5.92486	1.5441e-27	1.04909e-26
ECD_03254	1.77821	5.35776	3.03017e-27	2.04831e-26
ECD_00043	1.78636	5.52338	3.53171e-27	2.38331e-26
ECD_03544	1.5738	5.73443	5.00454e-27	3.33775e-26
ECD_00997	2.13814	4.9439	5.90325e-27	3.91103e-26
ECD_03084	1.50133	6.92684	6.08191e-27	4.01607e-26
ECD_01886	1.8072	5.39674	9.00058e-27	5.92378e-26
ECD_00334	1.65943	5.47089	1.65979e-26	1.08702e-25
ECD_04257	1.40556	6.31563	1.8342e-26	1.19733e-25
ECD_01879	1.49031	6.03306	2.36323e-26	1.54014e-25
ECD_01535	3.82292	3.85536	3.46399e-26	2.25019e-25
ECD_03784	2.97135	4.15874	3.69898e-26	2.39893e-25
ECD_04243	5.45416	3.45174	4.88425e-26	3.15738e-25
ECD_01391	2.61357	4.3527	7.26194e-26	4.64927e-25
ECD_01202	2.15464	4.76374	9.51631e-26	6.08283e-25
ECD_01008	3.43922	3.88976	2.20226e-25	1.40319e-24
ECD_04059	1.69836	5.3639	2.71554e-25	1.71927e-24
ECD_02710	2.37638	4.71924	3.87193e-25	2.43596e-24
ECD_02476	1.56374	5.66795	5.73655e-25	3.58086e-24
ECD_00691	1.96105	5.03331	7.20721e-25	4.48486e-24
ECD_00199	1.26737	6.49839	7.45708e-25	4.63313e-24
ECD_00173	1.41157	5.9688	9.34287e-25	5.79577e-24
ECD_02110	1.35298	6.04283	1.27856e-24	7.90691e-24
ECD_00696	1.58242	5.54831	1.32049e-24	8.15359e-24
ECD_03103	1.72599	5.33067	1.46567e-24	9.03603e-24
ECD_01271	1.4684	5.82431	1.50527e-24	9.2516e-24
ECD_03571	1.50095	5.68712	1.52376e-24	9.35085e-24
ECD_03918	1.42935	6.08382	1.82581e-24	1.11873e-23
ECD_00963	2.26642	4.71627	3.04009e-24	1.84858e-23
ECD_00329	2.7918	4.13214	3.22199e-24	1.95621e-23
ECD_02573	2.91177	4.10618	3.41696e-24	2.07144e-23
ECD_00540	3.24053	4.01353	4.001e-24	2.41815e-23
ECD_01225	1.34907	5.94342	5.00605e-24	3.02102e-23
ECD_01984	1.99363	4.89502	5.03871e-24	3.03615e-23
ECD_03216	2.26437	4.62734	5.52875e-24	3.32641e-23
ECD_03203	1.12022	6.77696	6.23349e-24	3.73916e-23
ECD_01814	1.75888	5.16545	6.66653e-24	3.99292e-23
ECD_01137	1.71467	5.40311	8.09952e-24	4.82949e-23
ECD_00869	1.32998	6.03244	1.26482e-23	7.50813e-23
ECD_01318	1.74075	5.66393	1.45404e-23	8.61852e-23
ECD_01211	1.62466	5.52713	3.07179e-23	1.80203e-22
ECD_01303	1.45199	5.70431	4.10725e-23	2.3954e-22
ECD_02445	1.59741	5.42359	7.45037e-23	4.28262e-22
ECD_04221	2.14978	4.78141	9.81221e-23	5.62407e-22
ECD_02492	3.05119	3.9328	1.16401e-22	6.65268e-22
ECD_03852	1.41724	5.66062	1.25652e-22	7.17114e-22
ECD_04134	2.23785	4.54044	1.57245e-22	8.9614e-22
ECD_00309	1.49778	5.51538	1.74882e-22	9.9523e-22
ECD_02565	2.18247	4.49369	1.80127e-22	1.02362e-21
ECD_03304	3.68371	3.57635	2.38467e-22	1.34559e-21
ECD_04252	1.41472	5.70416	3.5172e-22	1.97905e-21
ECD_00034	1.19001	6.27428	4.62447e-22	2.59477e-21
ECD_01974	1.852	4.88707	5.23499e-22	2.93321e-21
ECD_03331	1.51616	5.59164	8.23648e-22	4.60206e-21
ECD_01891	1.31695	5.94641	1.29298e-21	7.17424e-21
ECD_00404	1.31701	5.93851	1.80415e-21	9.92778e-21
ECD_03754	1.62419	5.15395	2.66905e-21	1.46267e-20
ECD_02997	2.52819	4.13351	3.85736e-21	2.10809e-20
ECD_01358	2.66859	4.02887	6.64498e-21	3.60689e-20
ECD_01410	1.88409	4.76235	7.27911e-21	3.94573e-20
ECD_03182	3.98162	3.47015	8.06207e-21	4.35243e-20
ECD_04196	2.01005	4.74795	1.23775e-20	6.66415e-20
ECD_01678	1.53467	5.22317	1.29331e-20	6.94457e-20
ECD_03503	1.35541	5.67745	1.37942e-20	7.39704e-20
ECD_03873	1.42479	5.55221	1.44598e-20	7.74356e-20
ECD_03325	2.99463	3.79956	1.84448e-20	9.86437e-20
ECD_02924	1.14639	6.79557	2.43978e-20	1.30133e-19
ECD_02796	3.13142	3.72534	2.93086e-20	1.55702e-19
ECD_01637	1.88503	4.71798	2.96537e-20	1.57326e-19
ECD_01928	1.10016	6.32226	3.31728e-20	1.75298e-19
ECD_02448	1.38663	5.72378	4.05926e-20	2.13941e-19
ECD_03563	2.87659	3.78152	4.50321e-20	2.36715e-19
ECD_03189	1.45396	5.42964	5.76751e-20	3.01587e-19
ECD_00372	1.35837	6.13051	8.19229e-20	4.26148e-19
ECD_00577	2.32703	4.39866	1.35641e-19	7.01017e-19
ECD_01486	1.80252	4.72087	2.43167e-19	1.24705e-18
ECD_00623	1.16316	6.42457	2.58508e-19	1.32233e-18
ECD_01676	1.85398	4.64688	3.8929e-19	1.98369e-18
ECD_01915	4.61347	3.17249	6.4578e-19	3.26982e-18
ECD_01469	1.38749	5.54522	6.98665e-19	3.53312e-18
ECD_02151	3.21507	3.5836	8.43306e-19	4.2538e-18
ECD_00185	1.62512	4.99948	8.71822e-19	4.39209e-18
ECD_02216	1.39897	5.43034	8.93312e-19	4.49469e-18
ECD_04189	2.42432	4.04775	9.18412e-19	4.61516e-18
ECD_04118	1.99253	4.57399	1.21482e-18	6.08173e-18
ECD_01096	1.07039	6.54905	1.38849e-18	6.94244e-18
ECD_03710	2.64681	3.8851	1.89068e-18	9.42981e-18
ECD_00948	1.74149	4.69365	2.02227e-18	1.00735e-17
ECD_03815	1.46027	5.24645	2.13514e-18	1.06225e-17
ECD_00484	5.63696	2.86992	4.05483e-18	2.00235e-17
ECD_03675	1.84106	4.56079	4.39859e-18	2.16943e-17
ECD_02900	1.30892	5.65049	4.99533e-18	2.45768e-17
ECD_00874	1.21564	5.70885	6.26224e-18	3.06214e-17
ECD_00248	2.08474	4.31587	7.04358e-18	3.42742e-17
ECD_02427	1.42057	5.26462	7.59627e-18	3.69186e-17
ECD_01531	4.50589	3.08405	8.07653e-18	3.9205e-17
ECD_t00057	2.83313	3.97974	1.28629e-17	6.20619e-17
ECD_01302	1.18537	6.07895	1.45008e-17	6.9712e-17
ECD_01210	1.48067	5.2742	1.49726e-17	7.18937e-17
ECD_01966	3.43013	3.35701	1.6378e-17	7.84536e-17
ECD_02582	3.8913	3.39962	1.88095e-17	8.97777e-17
ECD_04317	2.72737	3.73388	2.43142e-17	1.15637e-16
ECD_01785	2.71005	3.79546	2.89468e-17	1.37343e-16
ECD_03361	2.49175	3.88143	2.94103e-17	1.39376e-16
ECD_02279	1.51034	5.16548	5.06868e-17	2.37948e-16
ECD_03490	1.28288	5.4157	6.98121e-17	3.2658e-16
ECD_03642	1.28353	5.63277	8.77075e-17	4.07906e-16
ECD_03704	1.08956	6.12472	1.20416e-16	5.58075e-16
ECD_02429	1.58933	4.97084	1.24187e-16	5.74885e-16
ECD_03986	1.90211	4.39073	1.46255e-16	6.73144e-16
ECD_01420	1.9222	4.40652	1.47187e-16	6.76654e-16
ECD_01247	1.1499	5.81205	1.93086e-16	8.84608e-16
ECD_03290	1.16023	5.8185	2.07588e-16	9.47788e-16
ECD_00567	1.46918	5.07773	2.2785e-16	1.03911e-15
ECD_04193	1.10627	6.13196	2.43243e-16	1.10805e-15
ECD_01059	1.57235	4.76488	2.46496e-16	1.12158e-15
ECD_04171	1.83431	4.42466	2.78864e-16	1.26598e-15
ECD_01094	1.47805	5.05311	2.81003e-16	1.27424e-15
ECD_04207	1.92707	4.28891	2.82472e-16	1.27945e-15
ECD_02705	2.12248	4.07768	3.14596e-16	1.42173e-15
ECD_02442	1.57199	4.83823	3.19554e-16	1.44251e-15
ECD_01670	2.7411	3.5797	3.23901e-16	1.46048e-15
ECD_01321	1.06084	6.03944	3.516e-16	1.58359e-15
ECD_01394	4.26218	2.87103	4.40354e-16	1.97443e-15
ECD_02954	2.0161	4.22347	5.06157e-16	2.26692e-15
ECD_02439	2.24067	3.9445	6.25387e-16	2.79466e-15
ECD_01395	2.15868	4.06236	7.78009e-16	3.46505e-15
ECD_02278	4.24918	2.8587	8.78237e-16	3.8984e-15
ECD_00203	1.81753	4.54473	9.00655e-16	3.98904e-15
ECD_00321	1.46944	5.03055	2.05501e-15	9.00195e-15
ECD_01904	3.10929	3.23333	3.08367e-15	1.34343e-14
ECD_02709	1.584	4.73338	3.62066e-15	1.57566e-14
ECD_03768	1.98342	4.12264	3.76306e-15	1.63585e-14
ECD_03136	1.63118	4.58624	5.38387e-15	2.33282e-14
ECD_00284	1.04245	6.02023	6.96639e-15	3.00873e-14
ECD_02911	1.96151	4.10722	1.2465e-14	5.34885e-14
ECD_03555	1.12736	5.7464	1.3098e-14	5.61445e-14
ECD_02752	2.89515	3.42049	1.33545e-14	5.71823e-14
ECD_01357	1.59618	4.68652	1.66144e-14	7.09128e-14
ECD_02154	1.59257	4.64123	1.72016e-14	7.31849e-14
ECD_02353	5.27006	2.55422	1.73639e-14	7.37968e-14
ECD_01154	1.20432	5.41811	1.83459e-14	7.77222e-14
ECD_01098	2.44349	3.77647	2.01538e-14	8.52005e-14
ECD_00331	1.37976	5.06535	3.14597e-14	1.31742e-13
ECD_01009	2.66665	3.6096	4.00629e-14	1.67243e-13
ECD_r00005	1.35584	9.31806	5.35874e-14	2.22538e-13
ECD_01034	3.24837	3.0311	6.36397e-14	2.63735e-13
ECD_01726	1.66784	4.52473	7.0562e-14	2.91214e-13
ECD_03348	1.10828	5.71316	7.079e-14	2.91853e-13
ECD_02531	2.3792	3.59502	7.7406e-14	3.18473e-13
ECD_00578	1.04667	5.79337	8.57003e-14	3.51873e-13
ECD_02994	1.46807	4.75782	9.58016e-14	3.91737e-13
ECD_03276	1.94809	4.1357	1.00689e-13	4.10463e-13
ECD_03901	1.92305	3.99967	1.34017e-13	5.44104e-13
ECD_03935	2.10803	3.78637	1.4606e-13	5.92397e-13
ECD_02119	1.45693	4.76918	1.88273e-13	7.5975e-13
ECD_01397	1.56225	4.53516	2.6548e-13	1.06378e-12
ECD_02113	1.31185	5.08371	2.88694e-13	1.15218e-12
ECD_02217	1.15058	5.27909	3.36169e-13	1.33764e-12
ECD_01441	2.52428	3.40396	3.62358e-13	1.43898e-12
ECD_02715	3.32958	2.91051	3.62976e-13	1.44001e-12
ECD_03330	1.70872	4.29841	4.38235e-13	1.7317e-12
ECD_00633	1.07621	6.42889	4.89273e-13	1.92956e-12
ECD_01721	3.53009	2.85822	4.95564e-13	1.95244e-12
ECD_02681	1.10903	5.61559	5.26151e-13	2.07091e-12
ECD_03525	1.97693	3.9637	5.81896e-13	2.28357e-12
ECD_03514	1.64953	4.48612	6.1707e-13	2.41686e-12
ECD_00586	2.62346	3.47546	6.64825e-13	2.5988e-12
ECD_03360	2.30388	3.66385	9.07377e-13	3.51939e-12
ECD_01829	1.46206	4.56274	9.14794e-13	3.54472e-12
ECD_01732	1.05424	6.61854	9.69913e-13	3.75102e-12
ECD_01638	2.36051	3.43129	9.87641e-13	3.81589e-12
ECD_00064	1.40073	4.72299	1.51247e-12	5.80435e-12
ECD_02890	1.02807	5.52432	1.99767e-12	7.63702e-12
ECD_02893	1.57025	4.32475	2.20273e-12	8.39867e-12
ECD_03515	2.82789	3.25437	2.20321e-12	8.39867e-12
ECD_03225	1.50218	4.65589	3.55782e-12	1.3447e-11
ECD_00001	1.43594	4.64349	3.68674e-12	1.39079e-11
ECD_04206	1.84718	3.8985	4.14381e-12	1.56175e-11
ECD_00495	3.24929	2.84524	4.59834e-12	1.72816e-11
ECD_00898	1.40198	4.81191	5.52814e-12	2.06594e-11
ECD_03369	1.76572	3.98926	5.55139e-12	2.07144e-11
ECD_02230	1.77176	3.99506	5.55322e-12	2.07144e-11
ECD_03178	2.22103	3.53306	5.75656e-12	2.14528e-11
ECD_00579	1.18447	5.11549	5.91386e-12	2.1998e-11
ECD_00972	1.80414	4.05646	6.07549e-12	2.25782e-11
ECD_10034	2.43464	3.33081	6.62727e-12	2.45602e-11
ECD_03359	2.79461	3.10012	6.96073e-12	2.57483e-11
ECD_01590	1.17438	5.0951	8.61111e-12	3.16762e-11
ECD_02383	1.8191	3.95509	8.61879e-12	3.16762e-11
ECD_00845	1.96017	3.7707	8.79603e-12	3.22683e-11
ECD_02746	3.21703	2.81909	9.34362e-12	3.41517e-11
ECD_03747	2.17626	3.55794	9.86959e-12	3.60411e-11
ECD_00419	2.72251	3.04357	1.00724e-11	3.67483e-11
ECD_02945	1.59474	4.23602	1.05485e-11	3.84151e-11
ECD_03186	2.17055	3.557	1.2167e-11	4.42284e-11
ECD_02281	2.69309	3.02013	1.34175e-11	4.86856e-11
ECD_02535	1.49588	4.39023	1.41272e-11	5.12142e-11
ECD_02287	1.21779	5.03678	1.69888e-11	6.13656e-11
ECD_02262	2.00823	3.65689	1.7016e-11	6.14083e-11
ECD_02979	1.61552	4.33627	1.88355e-11	6.773e-11
ECD_03322	1.06374	5.60656	2.04151e-11	7.33439e-11
ECD_02971	1.4593	4.6244	2.47182e-11	8.85644e-11
ECD_01331	3.03344	2.85842	2.92368e-11	1.0438e-10
ECD_00584	2.44645	3.15413	3.20137e-11	1.13887e-10
ECD_03743	1.67509	4.12139	3.61095e-11	1.28229e-10
ECD_02416	1.61456	4.2242	3.68732e-11	1.30825e-10
ECD_02014	4.97519	2.30925	3.74469e-11	1.32742e-10
ECD_n04359	1.57296	4.46908	4.81534e-11	1.69941e-10
ECD_02117	1.54365	4.16944	5.26679e-11	1.84569e-10
ECD_02590	2.07941	3.54252	5.66518e-11	1.97836e-10
ECD_00863	1.86068	3.90966	5.87535e-11	2.04996e-10
ECD_02689	1.53361	4.29478	5.95782e-11	2.07692e-10
ECD_00620	1.93326	3.75034	6.25023e-11	2.17506e-10
ECD_04015	1.71384	4.11627	6.61645e-11	2.2985e-10
ECD_01505	2.22288	3.39621	6.79982e-11	2.35605e-10
ECD_04362	3.10085	2.72266	7.34318e-11	2.53772e-10
ECD_03795	1.82534	3.70958	8.33753e-11	2.86894e-10
ECD_03806	1.8294	3.75858	1.13267e-10	3.87086e-10
ECD_03364	1.41889	4.30878	1.26393e-10	4.31204e-10
ECD_00580	2.71972	2.91123	1.30929e-10	4.46298e-10
ECD_03012	2.41647	3.13219	1.48382e-10	5.04498e-10
ECD_03049	1.31302	4.58878	1.68303e-10	5.70772e-10
ECD_00288	2.19092	3.29606	1.68794e-10	5.71951e-10
ECD_04140	1.33419	4.44568	1.82535e-10	6.16945e-10
ECD_00813	1.73797	3.81469	1.85277e-10	6.25154e-10
ECD_00998	1.26578	4.64193	2.14913e-10	7.23317e-10
ECD_02516	1.26379	4.75674	2.37005e-10	7.93657e-10
ECD_04200	1.00359	5.21428	2.51361e-10	8.38919e-10
ECD_t00077	2.67174	2.87306	2.836e-10	9.44153e-10
ECD_02436	1.77239	3.88396	2.92454e-10	9.72819e-10
ECD_03932	1.67447	3.91764	2.93199e-10	9.74483e-10
ECD_00883	1.07815	5.16174	2.9702e-10	9.85543e-10
ECD_01209	1.1133	4.93744	3.00122e-10	9.94187e-10
ECD_02906	1.08802	5.16162	3.21953e-10	1.06474e-09
ECD_03258	1.10775	5.02355	3.25579e-10	1.07584e-09
ECD_01169	1.80082	3.68966	3.3404e-10	1.10214e-09
ECD_01452	1.52198	4.09374	3.34089e-10	1.10214e-09
ECD_04084	1.48703	4.3108	3.72507e-10	1.22685e-09
ECD_02300	1.60086	4.09323	4.0775e-10	1.34071e-09
ECD_02638	1.37282	4.43316	4.08566e-10	1.34101e-09
ECD_00826	3.63321	2.34847	4.08824e-10	1.34101e-09
ECD_t00014	2.35132	3.07804	4.08848e-10	1.34101e-09
ECD_00624	1.64182	3.93012	4.12927e-10	1.35327e-09
ECD_00747	1.1137	5.01427	4.17292e-10	1.36646e-09
ECD_01954	2.08626	3.4906	4.17883e-10	1.3665e-09
ECD_04279	1.40343	4.36853	4.30326e-10	1.40568e-09
ECD_00072	1.22068	4.74469	4.47761e-10	1.46025e-09
ECD_03939	1.33369	4.40192	5.26978e-10	1.71579e-09
ECD_n04334	1.82788	3.66619	5.78551e-10	1.87912e-09
ECD_02951	1.98801	3.64206	5.84647e-10	1.89737e-09
ECD_02038	2.36896	3.09031	7.1199e-10	2.29944e-09
ECD_02307	3.46278	2.53908	7.92354e-10	2.54867e-09
ECD_03323	1.36257	4.31277	9.33878e-10	2.97991e-09
ECD_04165	1.33422	4.40261	9.68298e-10	3.08727e-09
ECD_02325	1.63405	4.09505	9.91013e-10	3.15466e-09
ECD_03627	1.98354	3.40678	1.05759e-09	3.35856e-09
ECD_04027	1.18299	4.86834	1.06448e-09	3.37776e-09
ECD_01501	2.08707	3.36019	1.16208e-09	3.6787e-09
ECD_04011	1.41451	4.18008	1.26788e-09	4.00727e-09
ECD_t00031	1.36728	4.24554	1.26929e-09	4.00856e-09
ECD_00771	1.74652	3.73806	1.37888e-09	4.33409e-09
ECD_00591	2.37716	3.09985	1.49978e-09	4.69195e-09
ECD_03124	1.2025	4.56127	1.51804e-09	4.74536e-09
ECD_01335	4.64612	2.03801	1.80062e-09	5.59804e-09
ECD_00741	2.01393	3.4317	1.98632e-09	6.15143e-09
ECD_02266	1.34478	4.49202	2.30605e-09	7.11954e-09
ECD_03703	1.34798	4.3505	2.63202e-09	8.08841e-09
ECD_01371	1.31284	4.3438	2.98294e-09	9.14568e-09
ECD_10058	1.13563	4.96653	3.09417e-09	9.47947e-09
ECD_03000	1.98312	3.27655	3.48165e-09	1.0634e-08
ECD_01911	1.3693	4.27503	3.63309e-09	1.1088e-08
ECD_02066	1.05044	4.90583	4.07698e-09	1.24048e-08
ECD_03423	1.18538	4.56551	4.82495e-09	1.46472e-08
ECD_01874	1.91374	3.35244	5.0518e-09	1.52894e-08
ECD_00106	1.41551	4.0731	5.48585e-09	1.65779e-08
ECD_02567	1.65642	3.66701	6.33465e-09	1.90708e-08
ECD_00595	1.22821	4.44991	6.60685e-09	1.98753e-08
ECD_03127	2.0387	3.1757	6.79733e-09	2.04329e-08
ECD_03079	2.55508	2.77929	6.99324e-09	2.10045e-08
ECD_02426	2.4103	2.79425	6.99799e-09	2.10045e-08
ECD_00994	2.31548	2.94906	7.52351e-09	2.25142e-08
ECD_02659	1.33236	4.17175	8.28886e-09	2.47489e-08
ECD_02491	2.32569	3.05649	8.35609e-09	2.49124e-08
ECD_00913	2.02709	3.16635	8.72924e-09	2.59861e-08
ECD_01697	1.92323	3.22844	8.91672e-09	2.65244e-08
ECD_03981	1.57107	3.94417	9.42536e-09	2.79542e-08
ECD_00394	1.34503	4.10232	1.05813e-08	3.12435e-08
ECD_03531	1.18141	4.5807	1.0874e-08	3.20604e-08
ECD_04087	1.12418	5.10306	1.13147e-08	3.32858e-08
ECD_02581	1.34096	4.15132	1.2182e-08	3.5732e-08
ECD_02377	2.99661	2.42235	1.50672e-08	4.40656e-08
ECD_01866	1.68254	3.59904	1.58556e-08	4.62696e-08
ECD_04071	3.43686	2.19155	1.72327e-08	5.01783e-08
ECD_04149	1.46602	3.93168	1.86299e-08	5.41677e-08
ECD_02037	3.20476	2.33011	2.00734e-08	5.81532e-08
ECD_04131	1.60199	3.58377	2.82846e-08	8.12929e-08
ECD_03436	1.38404	4.1058	2.85618e-08	8.20304e-08
ECD_04389	2.27964	3.03039	3.35409e-08	9.61924e-08
ECD_00705	1.0758	4.93436	3.85008e-08	1.10022e-07
ECD_00103	1.33397	4.06825	4.20471e-08	1.19813e-07
ECD_01198	1.25364	4.36771	4.36631e-08	1.24152e-07
ECD_01000	1.65887	3.58305	4.8117e-08	1.36235e-07
ECD_02033	1.23567	4.26612	5.42572e-08	1.53077e-07
ECD_00041	1.89319	3.46521	5.53614e-08	1.56082e-07
ECD_03802	2.67905	2.57297	5.60736e-08	1.57979e-07
ECD_t00007	1.06876	4.73644	6.07384e-08	1.7088e-07
ECD_01384	1.10872	4.54474	6.19619e-08	1.73955e-07
ECD_03247	1.36949	3.92017	6.21961e-08	1.7449e-07
ECD_03120	1.5848	3.73933	6.68651e-08	1.87325e-07
ECD_01146	3.10002	2.2524	7.41168e-08	2.06916e-07
ECD_02195	1.20805	4.31086	8.91773e-08	2.47577e-07
ECD_03453	2.57713	2.49134	8.99565e-08	2.49567e-07
ECD_03785	3.20812	2.33123	9.31858e-08	2.58167e-07
ECD_02633	1.6126	3.80519	1.10437e-07	3.05327e-07
ECD_01953	2.53572	2.4583	1.12729e-07	3.11232e-07
ECD_03492	1.10178	4.50658	1.20941e-07	3.33213e-07
ECD_02557	1.11769	4.36857	1.28354e-07	3.53392e-07
ECD_02299	1.01403	4.80249	1.2866e-07	3.53993e-07
ECD_02962	1.21567	4.2273	1.33659e-07	3.66798e-07
ECD_03176	1.98317	3.0566	1.33682e-07	3.66798e-07
ECD_01432	1.81492	3.14621	1.3593e-07	3.722e-07
ECD_03595	1.04765	4.5708	1.42008e-07	3.88045e-07
ECD_02522	1.69855	3.36295	1.46004e-07	3.98421e-07
ECD_00377	1.8862	3.19943	2.24873e-07	6.07415e-07
ECD_01575	1.25717	3.98285	2.32597e-07	6.27854e-07
ECD_02049	1.97642	3.05555	2.43045e-07	6.54289e-07
ECD_01093	1.15068	4.20465	2.52655e-07	6.79703e-07
ECD_02527	1.36613	3.75679	2.79355e-07	7.48506e-07
ECD_00999	2.94608	2.12865	3.4255e-07	9.15376e-07
ECD_03995	1.32521	4.30736	3.49036e-07	9.32085e-07
ECD_02614	1.75643	3.16715	3.51177e-07	9.36842e-07
ECD_02070	1.79214	3.31762	3.51287e-07	9.36842e-07
ECD_00649	1.90922	2.99923	3.92106e-07	1.04292e-06
ECD_03438	1.25651	4.03933	4.00638e-07	1.0649e-06
ECD_03351	1.30183	3.87131	4.01012e-07	1.06519e-06
ECD_04231	1.44427	3.59212	4.11723e-07	1.08929e-06
ECD_00920	1.29789	3.92758	4.12068e-07	1.08948e-06
ECD_01502	4.4411	1.89044	4.62876e-07	1.22301e-06
ECD_02357	1.46796	3.56902	4.75079e-07	1.25442e-06
ECD_04354	2.29322	2.57442	5.33173e-07	1.4041e-06
ECD_00250	1.23061	3.96499	5.52602e-07	1.45335e-06
ECD_02434	1.61143	3.45117	5.57344e-07	1.46486e-06
ECD_03452	1.52759	3.4363	5.6114e-07	1.47387e-06
ECD_01639	3.26937	2.06129	5.79317e-07	1.51961e-06
ECD_04283	2.39594	2.50961	6.27182e-07	1.64193e-06
ECD_01378	1.04009	4.61527	6.77902e-07	1.77008e-06
ECD_n04321	2.91468	2.10622	7.08802e-07	1.84714e-06
ECD_01447	2.09727	2.78146	7.18898e-07	1.87223e-06
ECD_01177	1.12167	4.29058	8.01301e-07	2.08005e-06
ECD_03953	1.50919	3.4201	9.65841e-07	2.49421e-06
ECD_03823	1.30856	3.74899	1.00576e-06	2.5956e-06
ECD_02886	1.79216	2.98696	1.04654e-06	2.69913e-06
ECD_03449	1.90798	2.91487	1.09554e-06	2.81639e-06
ECD_01172	1.31679	3.68584	1.09697e-06	2.81827e-06
ECD_n04374	4.26931	1.75678	1.10632e-06	2.84046e-06
ECD_01111	2.32783	2.45877	1.16491e-06	2.9794e-06
ECD_02655	1.26697	3.87179	1.18579e-06	3.03086e-06
ECD_03573	1.87224	2.97455	1.20514e-06	3.07834e-06
ECD_00249	1.26843	3.90495	1.25984e-06	3.21396e-06
ECD_03907	2.77449	2.25309	1.51989e-06	3.85276e-06
ECD_01566	1.35058	3.64	1.7138e-06	4.33881e-06
ECD_00939	1.8539	2.87581	1.80891e-06	4.5709e-06
ECD_01477	1.84659	2.95098	1.81358e-06	4.57982e-06
ECD_00213	3.45042	1.78551	1.82357e-06	4.60211e-06
ECD_02381	1.74096	3.09106	1.87815e-06	4.72791e-06
ECD_01570	1.60145	3.23067	1.88172e-06	4.73392e-06
ECD_01576	1.35253	3.87676	2.00842e-06	5.03804e-06
ECD_03644	1.13887	4.02946	2.15619e-06	5.38711e-06
ECD_01102	1.02262	4.3601	2.21229e-06	5.52036e-06
ECD_03334	2.20268	2.50877	2.48098e-06	6.14478e-06
ECD_00212	2.61894	2.12975	2.6109e-06	6.45054e-06
ECD_02150	1.99048	2.59044	2.80295e-06	6.89519e-06
ECD_01579	1.2978	3.70638	2.83811e-06	6.97738e-06
ECD_00689	1.17737	4.03193	2.8533e-06	7.00609e-06
ECD_04152	1.72383	3.01119	3.33253e-06	8.16275e-06
ECD_00192	1.8639	2.79601	3.4201e-06	8.37213e-06
ECD_02035	1.63248	3.25869	3.47019e-06	8.48953e-06
ECD_01478	1.26721	3.64877	3.83418e-06	9.32291e-06
ECD_00804	1.91484	2.7397	3.98594e-06	9.67427e-06
ECD_02273	1.56222	3.14602	4.07462e-06	9.87749e-06
ECD_04195	2.61476	2.12942	4.28553e-06	1.03762e-05
ECD_03922	2.47181	2.42095	4.45241e-06	1.07672e-05
ECD_00455	1.69758	2.98911	4.82709e-06	1.16451e-05
ECD_04276	1.80348	2.83661	4.94622e-06	1.19109e-05
ECD_00466	1.7225	3.0797	5.00543e-06	1.20462e-05
ECD_02920	2.31774	2.29418	5.01481e-06	1.20615e-05
ECD_02295	2.20628	2.3693	5.4154e-06	1.29937e-05
ECD_03413	1.72805	2.86307	6.51386e-06	1.55546e-05
ECD_03601	1.44269	3.3272	7.50372e-06	1.78119e-05
ECD_02275	1.63486	3.07981	8.03521e-06	1.9017e-05
ECD_01444	2.42379	2.19366	8.145e-06	1.9254e-05
ECD_01305	1.48687	3.20136	8.70286e-06	2.05242e-05
ECD_01010	2.39458	2.17233	1.01605e-05	2.38631e-05
ECD_01556	1.36322	3.40954	1.22612e-05	2.86452e-05
ECD_00471	1.89092	2.62308	1.32757e-05	3.08891e-05
ECD_01231	3.94741	1.51359	1.39433e-05	3.23858e-05
ECD_00850	2.72191	1.96742	1.40424e-05	3.25969e-05
ECD_01148	2.90443	1.78713	1.47377e-05	3.41316e-05
ECD_02644	1.62553	2.86371	1.48769e-05	3.4401e-05
ECD_04081	1.63013	2.86505	1.48885e-05	3.4401e-05
ECD_03955	1.98799	2.4758	1.77869e-05	4.09088e-05
ECD_04235	2.07212	2.40676	1.78099e-05	4.09381e-05
ECD_02046	1.23687	3.55534	1.83974e-05	4.22643e-05
ECD_01442	1.75419	2.7125	1.93183e-05	4.43034e-05
ECD_01407	1.77031	2.72622	1.96158e-05	4.49598e-05
ECD_00861	2.45725	2.01554	2.23457e-05	5.1012e-05
ECD_02706	1.7134	2.68345	2.24633e-05	5.12511e-05
ECD_03691	2.04319	2.38812	2.4437e-05	5.55322e-05
ECD_03954	2.01391	2.49294	2.51406e-05	5.70929e-05
ECD_00622	1.36543	3.22105	2.51523e-05	5.70929e-05
ECD_01897	1.75582	2.62313	2.71889e-05	6.15061e-05
ECD_00315	1.4125	3.20124	2.7401e-05	6.19507e-05
ECD_00360	1.36574	3.22075	3.02444e-05	6.8148e-05
ECD_02378	1.75235	2.71162	3.12539e-05	7.03434e-05
ECD_01158	2.05059	2.3892	3.141e-05	7.06547e-05
ECD_02780	1.4999	2.9773	3.32339e-05	7.45476e-05
ECD_01975	1.12563	3.74482	3.37599e-05	7.56001e-05
ECD_n04310	3.90949	1.48039	3.51593e-05	7.86018e-05
ECD_03579	1.60489	2.77047	3.70413e-05	8.27167e-05
ECD_01201	1.92106	2.54288	3.70979e-05	8.27966e-05
ECD_01292	1.96631	2.45902	3.76259e-05	8.38815e-05
ECD_03188	2.27601	2.08585	3.78684e-05	8.4375e-05
ECD_01977	5.55564	1.13177	3.82161e-05	8.51023e-05
ECD_02691	1.02939	3.82096	3.82874e-05	8.52135e-05
ECD_02349	1.40075	3.08328	4.10615e-05	9.10831e-05
ECD_03561	1.42609	3.15958	4.13913e-05	9.16692e-05
ECD_00241	2.05441	2.25575	4.3315e-05	9.57098e-05
ECD_01445	1.33451	3.19972	4.42243e-05	9.76651e-05
ECD_02980	1.67147	2.65363	4.57068e-05	0.000100828
ECD_03551	1.03219	3.79462	4.69633e-05	0.000103485
ECD_03975	1.93855	2.31309	4.77162e-05	0.000105086
ECD_00407	1.85485	2.4926	5.15361e-05	0.000113
ECD_03898	1.41016	3.0359	5.47064e-05	0.000119689
ECD_01855	1.19392	3.48877	5.60202e-05	0.000122362
ECD_03232	2.36116	1.94411	5.70121e-05	0.000124393
ECD_04141	1.27989	3.34773	6.57452e-05	0.000142746
ECD_t00005	1.81262	2.45971	6.79086e-05	0.000147203
ECD_04060	1.53635	2.79818	6.85908e-05	0.000148601
ECD_03957	1.72533	2.69691	6.90885e-05	0.000149517
ECD_02172	1.4477	3.00146	7.15544e-05	0.000154602
ECD_00190	1.39981	3.14542	7.33317e-05	0.000158271
ECD_n04328	1.41247	2.9773	7.85252e-05	0.000169115
ECD_01574	1.21406	3.33876	8.04145e-05	0.000172811
ECD_00615	1.57027	2.82394	8.17683e-05	0.000175626
ECD_01272	2.81563	1.72997	8.28024e-05	0.000177561
ECD_03966	3.78842	1.40861	8.5476e-05	0.000183097
ECD_01868	1.1108	3.73632	9.63114e-05	0.000205427
ECD_00255	1.36179	3.00136	9.85641e-05	0.000210119
ECD_01414	1.86614	2.49518	9.98262e-05	0.00021247
ECD_01409	1.03905	3.85982	0.000112352	0.000238115
ECD_02921	1.54164	2.72675	0.000114603	0.000242757
ECD_01797	1.25452	3.36644	0.000119753	0.000253397
ECD_03126	1.74148	2.40743	0.00012072	0.000255308
ECD_02108	1.00943	3.9656	0.000122135	0.000258027
ECD_03593	1.66274	2.45962	0.00013003	0.000273981
ECD_04139	2.7552	1.67323	0.000146099	0.000305745
ECD_01264	1.40628	2.97629	0.000151871	0.000316993
ECD_01585	2.03325	2.08615	0.00016019	0.000333834
ECD_02536	1.01816	3.69626	0.000192013	0.000398697
ECD_02294	2.44407	1.7599	0.000215126	0.000445531
ECD_03213	1.3268	2.91627	0.000220957	0.000456897
ECD_00273	2.59481	1.57878	0.000225658	0.000466376
ECD_00985	3.02059	1.47973	0.000236273	0.00048753
ECD_03272	1.00105	3.65825	0.000236382	0.00048753
ECD_01238	1.54275	2.56106	0.000265243	0.000544524
ECD_01494	1.08063	3.40572	0.000270064	0.000553852
ECD_02965	1.18802	3.32867	0.000274347	0.000562347
ECD_03577	1.19913	3.41888	0.000282941	0.000579072
ECD_01550	2.91574	1.40955	0.000287341	0.000587477
ECD_03879	2.13876	1.99223	0.000306028	0.000623779
ECD_03837	1.63802	2.33349	0.000319029	0.000649602
ECD_03243	1.32421	2.85233	0.000322185	0.000655696
ECD_02688	1.00589	3.56618	0.000335773	0.000681958
ECD_t00045	5.18095	0.896161	0.000336323	0.000682728
ECD_04287	2.0003	2.06357	0.000342603	0.000695124
ECD_03533	5.09012	0.843848	0.000344663	0.000698948
ECD_03535	5.17961	0.896037	0.000347589	0.000704525
ECD_01666	2.00254	1.89411	0.000361057	0.000730341
ECD_03433	2.39572	1.73075	0.000371588	0.000750123
ECD_02719	1.26156	2.92995	0.00040521	0.000815523
ECD_03076	1.2515	3.03661	0.000409429	0.000823185
ECD_02649	1.3133	2.90535	0.000418374	0.000839057
ECD_01293	1.63533	2.44122	0.000431289	0.000862795
ECD_03530	3.50974	1.21805	0.000436727	0.000873235
ECD_02093	1.3014	2.77125	0.000454166	0.000906743
ECD_02674	2.56559	1.54839	0.000512922	0.00101946
ECD_02099	1.90491	1.99392	0.000533438	0.00105761
ECD_00448	1.12281	3.09593	0.00056876	0.00112429
ECD_04169	1.16661	3.02649	0.000584114	0.00115123
ECD_01715	1.15659	3.17071	0.000590885	0.00116285
ECD_02430	2.00438	1.89433	0.000601729	0.00118186
ECD_03716	1.06312	3.31997	0.000647181	0.00126677
ECD_01916	1.2795	2.75661	0.000649083	0.00126988
ECD_01283	1.22076	2.9554	0.00065442	0.00127969
ECD_04150	2.86994	1.37427	0.000660124	0.00129021
ECD_03540	1.7806	2.0642	0.000679265	0.00132698
ECD_00815	1.05786	3.27313	0.000696589	0.00135949
ECD_00462	1.53401	2.3709	0.000708929	0.00138222
ECD_03904	1.04294	3.30255	0.000717472	0.00139751
ECD_00326	2.17023	1.81399	0.000790824	0.00153292
ECD_00570	1.95904	1.86761	0.000898751	0.00173287
ECD_02523	1.50185	2.44299	0.00103469	0.00198634
ECD_00406	1.02597	3.25326	0.00103698	0.00198979
ECD_00324	1.0813	3.32368	0.00105102	0.00201382
ECD_01564	1.23598	2.85333	0.00120748	0.00230038
ECD_03102	1.74468	2.04088	0.00121269	0.0023092
ECD_03427	1.24247	2.79908	0.00121408	0.00230971
ECD_02703	1.89309	1.99357	0.00131324	0.00248763
ECD_04248	1.01702	3.16116	0.00132042	0.00250004
ECD_03606	1.28835	2.62479	0.00135052	0.00255219
ECD_00251	2.08316	1.75876	0.00143137	0.00269986
ECD_03706	1.31212	2.71441	0.00148084	0.0027853
ECD_01613	1.74865	2.04141	0.00153444	0.00287934
ECD_00278	1.00394	3.19394	0.00166347	0.0031156
ECD_00847	2.06881	1.51437	0.00167559	0.00313682
ECD_00757	1.54696	2.27568	0.00179231	0.00334593
ECD_03128	1.71468	2.01738	0.00183373	0.00341527
ECD_00616	1.05746	3.05112	0.00187069	0.00347853
ECD_03418	1.43256	2.29631	0.00213663	0.00395177
ECD_02438	1.37932	2.44485	0.00222906	0.00411512
ECD_03430	1.84423	1.78829	0.00228152	0.00421001
ECD_03397	1.34007	2.66812	0.00229336	0.00422991
ECD_01658	3.28755	1.08804	0.00236707	0.00435982
ECD_03071	1.2387	2.59279	0.0024455	0.00449423
ECD_02762	1.47037	2.1095	0.00247078	0.00453619
ECD_00077	2.28098	1.37394	0.00256838	0.00470242
ECD_01913	1.03164	3.08347	0.00270852	0.00494089
ECD_02148	3.28559	1.08784	0.00276608	0.00503668
ECD_03039	1.23572	2.79747	0.00289987	0.00527309
ECD_03383	1.08664	2.86746	0.00328712	0.00592601
ECD_02395	1.41579	2.37285	0.00343104	0.00615768
ECD_01365	1.54357	2.04049	0.00345355	0.00619529
ECD_02848	1.26476	2.37122	0.00365071	0.00653431
ECD_02384	1.02567	2.88005	0.00394074	0.00701392
ECD_00941	1.51304	2.01775	0.00397827	0.00707307
ECD_04222	1.28864	2.29696	0.00415966	0.00737915
ECD_03958	1.31453	2.31473	0.00443574	0.00783758
ECD_03306	1.33949	2.23651	0.00445064	0.00785695
ECD_04245	2.16798	1.29871	0.0045585	0.00803672
ECD_00230	4.65883	0.613339	0.0046263	0.00814189
ECD_00231	4.65883	0.613339	0.0046263	0.00814189
ECD_03177	1.24041	2.35347	0.00464095	0.00816407
ECD_01963	1.59435	1.7891	0.00485127	0.00851905
ECD_01356	1.19093	2.70057	0.00497	0.00871987
ECD_03221	1.60119	1.9449	0.00506984	0.00888723
ECD_03087	1.56654	1.92016	0.00537438	0.00937993
ECD_01527	1.51007	2.2367	0.00560154	0.00975509
ECD_03412	1.56632	1.92033	0.00565726	0.00983925
