# Supplementary material for: Toll/interleukin-1 receptor (TIR) domain-containing proteins have NAD-RNA decapping activity
Source: Nat Commun. 2024 Mar 13;15:2261. doi: 10.1038/s41467-024-46499-y (PMC10937652; doi:10.1038/s41467-024-46499-y)
Supplement: Supplementary file 11 — Source data [file 41467_2024_46499_MOESM11_ESM.xlsx]

## Sheet: Fig-1
Figure 1c (NADase assay)												Figure 1b
		elution buffer	AbTir	AbTir E/A		Mann Whitney test (AbTir vs. elution buffer)			Mann Whitney test (AbTir vs. AbTir-E/A)
	rep-1	2.276	0.375	1.924		P value	0.0079		P value	0.0079
	rep-2	2.169	0.373	1.985		P value summary	**		P value summary	**
	rep-3	2.378	0.373	1.966		One- or two-tailed P value?	Two-tailed		One- or two-tailed P value?	Two-tailed
	rep-4	2.345	0.38	2.054		Sum of ranks in column A,B	40 , 15		Sum of ranks in column A,B	15, 40
	rep-5	2.289	0.416	2.179		Mann-Whitney U	0		Mann-Whitney U	0
						Difference between medians			Difference between medians
						Median of column "elution buffer"	2.289, n=5		Median of column "AbTir"	0.3750, n=5
						Median of column "AbTir"	0.3750, n=5		Median of column "AbTir-E/A"	1.985, n=5
Figure 1d (NADase assay)
		elution buffer	BtpA	BtpA E/A		Mann Whitney test (BtpA vs. elution buffer)			Mann Whitney test (BtpA vs. BtpA-E/A)
	rep-1	2.5347	0.3673	2.4323		P value	0.0079		P value	0.0079
	rep-2	2.6347	0.3987	2.4		P value summary	**		P value summary	**
	rep-3	2.6001	0.2856	2.3825		One- or two-tailed P value?	Two-tailed		One- or two-tailed P value?	Two-tailed
	rep-4	2.5873	0.4125	2.3482		Sum of ranks in column A,B	40 , 15		Sum of ranks in column A,B	15, 40
	rep-5	2.7231	0.3934	2.392		Mann-Whitney U	0		Mann-Whitney U	0
												Figure 1c
						Difference between medians			Difference between medians
						Median of column "elution buffer"	2.600, n=5		Median of column "BtpA"	0.3934, n=5
						Median of column "BtpA"	0.3934, n=5		Median of column "BtpA-E/A"	2.392, n=5
Figure 1e (NADase assay)
		elution buffer	PdTir	PdTir E/A		Mann Whitney test (PdTir vs. elution buffer)			Mann Whitney test (PdTir vs. PdTir-E/A)
	rep-1	2.3347	0.5	2.3215		P value	0.008		P value	0.0079
	rep-2	2.2457	0.3	2.443		P value summary	**		P value summary	**
	rep-3	2.3211	0.3986	2.23815		One- or two-tailed P value?	Two-tailed		One- or two-tailed P value?	Two-tailed
	rep-4	2.3753	0.367	2.2235		Sum of ranks in column A,B	40 , 15		Sum of ranks in column A,B	15, 40
	rep-5	2.4098	0.4959	2.295		Mann-Whitney U	0		Mann-Whitney U	0
						Difference between medians			Difference between medians
						Median of column "elution buffer"	2.235, n=5		Median of column "PdTir"	0.3986, n=5
						Median of column "PdTir"	0.3986, n=5		Median of column "PdTir-E/A"	2.295, n=5
												Figure 1d & e

## Sheet: Fig-2
Figure 2a	see Supplementary Figure 4
Figure 2b	raw data
		NAD-RNA+AbTir
			0	2	4	6	8	10	12	14	16	hour
		NAD-RNA band (rep-1)	7185.44	5438.12	3490	2769.64	1943.15	2015.15	1335.5	968.548	967.255
		ppp-RNA band (rep-1)	10811.9	9659.44	10181.1	9596.68	9171.73	9297.61	8964.08	8905.08	9313.78
		NAD-RNA band (rep-2)	8887.3	5359.69	3407.33	2747.5	2009.67	2036.5	1668.84	1535.08	1335.71
		ppp-RNA band (rep-2)	8972.08	8638.54	9618.02	9973.9	9792.29	11049.6	10858.1	8480.2	9307.83
		NAD-RNA band (rep-3)	7628.57	6211.2	2250.28	2368.98	2607.35	3153.64	2477.35	1858.57	1680.28
		ppp-RNA band (rep-3)	7333.71	10140.1	7577.49	7812.85	8346.2	8504.58	8781.13	6989.22	7745.66
		NAD-RNA+AbTir-E/A
			0	2	4	6	8	10	12	14	16	hour
		NAD-RNA band (rep-1)	9509.61	10045.6	10882.7	11708	11678	12112.6	11846.1	11841.6	11610
		ppp-RNA band (rep-1)	12686.4	14278.9	12824.6	12279.8	11955.7	12062.8	12526.2	11412.9	12058.9
		NAD-RNA band (rep-2)	8375.49	8423.25	8687.83	7622.66	7263.71	6545.71	6044.88	5438.81	5115.64
		ppp-RNA band (rep-2)	10465	10429.3	10600.6	8555.61	8960.02	8565.02	9026.85	10348.1	9798.51
		NAD-RNA band (rep-3)	10315.3	10912.6	11058.3	11192.3	11564.2	10727.1	10237.8	10620	10753.3
		ppp-RNA band (rep-3)	11892.9	12438.3	11490.7	12894.2	12908.5	12729.7	12480	11774	10838.1
		NAD++AbTir
			0	2	4	6	8	10	12	14	16	hour
		rep-1	3.67	0.866	0.626	0.477	0.438	0.453	0.415	0.389	0.403
		rep-2	3.07	0.765	0.526	0.407	0.332	0.335	0.317	0.292	0.304
		rep-3	3.45	0.893	0.727	0.515	0.436	0.422	0.399	0.367	0.369
		NAD++AbTir-E/A
			0	2	4	6	8	10	12	14	16	hour
		rep-1	3.8293	3.7564	3.6237	3.7405	3.6245	3.6154	3.4513	3.3987	3.3435
		rep-2	2.81931	3.05863	2.63373	2.75405	2.62166	2.6154	2.45109	2.38466	2.34641
		rep-3	3.4632	3.3219	3.4328	3.245	3.3019	3.412	3.2592	3.3486	3.4412
	normalized data (normalized to 0 hour)
		NAD-RNA+AbTir
			0	2	4	6	8	10	12	14	16	hour
		rep-1	0.739705	0.62662	0.381539	0.321225	0.23581	0.241237	0.165823	0.121057	0.11559
		rep-2	1.10251	0.690568	0.394308	0.306605	0.228427	0.205137	0.171068	0.201481	0.159724
		rep-3	1.15778	0.681771	0.330535	0.337489	0.34771	0.41273	0.31401	0.295977	0.241451
		mean	1	0.66632	0.368794	0.321773	0.270649	0.286368	0.216967	0.206171	0.172255
		sd	0.22711	0.0346609	0.0337424	0.0154492	0.0668388	0.110911	0.0840828	0.087554	0.0638592
		NAD-RNA+AbTir-E/A
			0	2	4	6	8	10	12	14	16	hour
		rep-1	0.930293	0.873123	1.05315	1.18328	1.21224	1.2462	1.17369	1.28768	1.19487
		rep-2	0.993268	1.00235	1.01713	1.10573	1.00611	0.94847	0.831087	0.652287	0.647941
		rep-3	1.07644	1.08884	1.19437	1.07726	1.11182	1.04583	1.01809	1.11943	1.23136
		mean	1	0.988104	1.08821	1.12209	1.11006	1.08016	1.00762	1.0198	1.02472
		sd	0.0733048	0.108561	0.0936787	0.0548711	0.103079	0.151805	0.171542	0.329207	0.326812
		NAD++AbTir
			0	2	4	6	8	10	12	14	16	hour
		rep-1	1.08047	0.254956	0.184298	0.140432	0.12895	0.133366	0.122179	0.114524	0.118646
		rep-2	0.903827	0.225221	0.154858	0.119823	0.0977429	0.0986261	0.0933268	0.0859666	0.0894995
		rep-3	1.0157	0.262905	0.214033	0.151619	0.128361	0.124239	0.117468	0.108047	0.108636
		mean	1	0.247694	0.184396	0.137291	0.118351	0.118744	0.110991	0.102846	0.105594
		sd	0.0893625	0.0198639	0.029588	0.0161289	0.0178499	0.0180102	0.015478	0.0149723	0.0148093
		NAD++AbTir-E/A
			0	2	4	6	8	10	12	14	16	hour
		rep-1	1.13609	1.11446	1.07509	1.10974	1.07533	1.07263	1.02394	1.00834	0.991959
		rep-2	0.836441	0.907443	0.781383	0.817078	0.777801	0.775944	0.727195	0.707487	0.696138
		rep-3	1.02747	0.98555	1.01845	0.962735	0.979617	1.01228	0.966948	0.993472	1.02094
		mean	1	1.00248	0.958308	0.963185	0.944248	0.953617	0.906028	0.903098	0.903014
		sd	0.1517	0.104542	0.155817	0.146332	0.151883	0.1568	0.157474	0.169567	0.179745
Figure 2f		NAD-RNA			Unpaired t test
		AbTir+P1	AbTir E/A+P1		P value	<0.0001
	rep-1	0.044	0.341		P value summary	****
	rep-2	0.039	0.322		Significantly different (P < 0.05)?	Yes
	rep-3	0.042	0.339		One- or two-tailed P value?	Two-tailed
					t, df	t=47.15, df=4
		Arabidopsis total RNA			Unpaired t test
		AbTir+P1	AbTir E/A+P1		P value	<0.0001
	rep-1	0.254	1.249		P value summary	****
	rep-2	0.238	1.108		Significantly different (P < 0.05)?	Yes
	rep-3	0.222	1.298		One- or two-tailed P value?	Two-tailed
					t, df	t=16.99, df=4
		E. coli total RNA			Unpaired t test
		AbTir+P1	AbTir E/A+P1		P value	0.0016
	rep-1	0.823	1.902		P value summary	**
	rep-2	0.703	1.72		Significantly different (P < 0.05)?	Yes
	rep-3	0.955	1.573		One- or two-tailed P value?	Two-tailed
					t, df	t=7.552, df=4

## Sheet: Fig-3
Figure 3b
		elution buffer	AbTir	AbTir W204A		Paired t test (AbTir vs. elution buffer)			Paired t test (AbTir vs. AbTir-E204A)			Paired t test (AbTir-E204A vs. elution buffer)
	rep-1	3.701	0.231	2.649		P value	0.0002		P value	0.0046		P value	0.0184
	rep-2	3.878	0.267	2.542		P value summary	***		P value summary	**		P value summary	*
	rep-3	3.909	0.297	2.209		Significantly different (P < 0.05)?	Yes		Significantly different (P < 0.05)?	Yes		Significantly different (P < 0.05)?	Yes
						One- or two-tailed P value?	Two-tailed		One- or two-tailed P value?	Two-tailed		One- or two-tailed P value?	Two-tailed
						t, df	t=75.57, df=2		t, df	t=14.62, df=2		t, df	t=7.266, df=2
Figure 3c						Number of pairs	3		Number of pairs	3		Number of pairs	3
Figure 3d

## Sheet: Fig-4
Figure 4d
	min	DXO			NudC			AbTir
	0	1	1	1	1	1	1	1	1	1
	10	0.5513	0.4568	0.3303	0.0992	0.0881	0.2044	0.1469	0.1809	0.1889
	30	0.1607	0.1323	0.0818	0.0362	0.0142	0.0501	0.0302	0.0403	0.0857
	60	0.0607	0.0222	0.0388	0.0105	0	0	0	0	0.0266
	90	0.0307	0.0097	0.0208	0	0	0	0	0	0.0209
	120	0.0105	0	0	0	0	0	0	0	0
	150	0	0	0	0	0	0	0	0	0
Figure 4b
Figure 4a

## Sheet: Fig-5
Figure 5b
Figure 5c

## Sheet: Fig-6
Figure 6b									multiple t test
	hour	AbTir-1mM IPTG			AbTir E/A-1mM IPTG				hour	P value	Mean of AbTir	Mean of AbTir E/A	Difference	SE of difference	t ratio	df	q value
	0	0.657	0.718	0.602	0.646	0.669	0.61		0	0.669114	0.659	0.6417	0.01733	0.03764	0.4604	4	0.450537
	2	1.286	1.377	1.199	1.253	1.268	1.172		2	0.396728	1.287	1.231	0.05633	0.05941	0.9482	4	0.320556
	4	1.616	1.693	1.503	1.558	1.708	1.503		4	0.870424	1.604	1.59	0.01433	0.08244	0.1739	4	0.502359
	6	2.091	1.893	1.972	2.388	2.297	2.203		6	0.016719	1.985	2.296	-0.3107	0.07851	3.957	4	0.016886
	8	2.293	2.238	2.371	2.769	2.802	2.692		8	0.00085	2.301	2.754	-0.4537	0.05051	8.982	4	0.001717
	10	2.499	2.595	2.529	3.193	3.201	3.078		10	0.000227	2.541	3.157	-0.6163	0.04881	12.63	4	0.000915
	12	2.45	2.703	2.763	3.355	3.382	3.299		12	0.002035	2.639	3.345	-0.7067	0.09898	7.14	4	0.002741
Figure 6c											0.1mM IPTG			0.5mM IPTG			1mM IPTG			5mM IPTG
		0.1mM IPTG		0.5mM IPTG		1mM IPTG		5mM IPTG			Mann Whitney test			Mann Whitney test			Mann Whitney test			Mann Whitney test
		AbTir	E/A	AbTir	E/A	AbTir	E/A	AbTir	E/A		P value	0.0079		P value	0.0079		P value	0.0079		P value	0.0079
	rep-1	1.282	3.021	0.879	3.072	0.82	3.028	0.502	2.872		Exact or approximate P value?	Exact		Exact or approximate P value?	Exact		Exact or approximate P value?	Exact		Exact or approximate P value?	Exact
	rep-2	0.982	3.089	0.976	3.301	0.834	3.11	0.577	2.78		P value summary	**		P value summary	**		P value summary	**		P value summary	**
	rep-3	1.22	3.187	0.862	2.839	0.965	3.192	0.503	3.012		Significantly different (P < 0.05)?	Yes		Significantly different (P < 0.05)?	Yes		Significantly different (P < 0.05)?	Yes		Significantly different (P < 0.05)?	Yes
	rep-4	1.283	3.192	0.763	2.728	0.688	3.074	0.489	2.699		One- or two-tailed P value?	Two-tailed		One- or two-tailed P value?	Two-tailed		One- or two-tailed P value?	Two-tailed		One- or two-tailed P value?	Two-tailed
	rep-5	1.093	3.083	0.792	3.693	0.753	2.988	0.677	2.693		Sum of ranks in column A,B	15 , 40		Sum of ranks in column A,B	15 , 40		Sum of ranks in column A,B	15 , 40		Sum of ranks in column A,B	15 , 40
											Mann-Whitney U	0		Mann-Whitney U	0		Mann-Whitney U	0		Mann-Whitney U	0
											Median of column AbTir	1.220, n=5		Median of column AbTir	0.8620, n=5		Median of column AbTir	0.8200, n=5		Median of column AbTir	0.5030, n=5
											Median of column AbTir-E/A	3.089, n=5		Median of column AbTir-E/A	3.072, n=5		Median of column AbTir-E/A	3.074, n=5		Median of column AbTir-E/A	2.780, n=5
Figure 6d									multiple t test
	min	AbTir 0.1mM IPTG			AbTir-E/A 0.1mM IPTG				min	P value	Mean of AbTir 0.1mM IPTG	Mean of AbTir-E/A 0.1mM IPTG	Difference	SE of difference	t ratio	df	q value
	0	3.028	3.291	3.099	3.211	3.399	3.217		0	0.244007	3.139	3.276	-0.1363	0.09988	1.365	4	0.073934
	10	2.898	2.979	2.894	3.012	3.219	3.188		10	0.036969	2.924	3.14	-0.216	0.07015	3.079	4	0.054002
	20	2.723	2.811	2.906	2.834	3.082	3.021		20	0.144202	2.813	2.979	-0.1657	0.09142	1.812	4	0.048548
	30	1.901	2.112	2.325	2.923	3.298	3.028		30	0.004243	2.113	3.083	-0.9703	0.1657	5.856	4	0.001837
	40	1.562	1.572	1.783	2.876	3.211	3.206		40	0.000384	1.639	3.098	-1.459	0.1322	11.03	4	0.000232
	50	1.389	1.492	1.602	3.019	3.109	3.092		50	2e-05	1.494	3.073	-1.579	0.06741	23.42	4	3e-05
	60	1.277	1.327	1.206	2.868	3.283	3.328		60	0.000232	1.27	3.16	-1.89	0.1506	12.55	4	0.000176
	70	1.208	1.302	1.297	2.867	2.972	3.011		70	6e-06	1.269	2.95	-1.681	0.05274	31.87	4	1.7e-05
	80	1.129	1.077	1.603	2.905	2.991	2.893		80	0.000619	1.27	2.93	-1.66	0.1702	9.755	4	0.000312
	90	1.078	0.912	0.821	2.912	2.782	3.018		90	4.2e-05	0.937	2.904	-1.967	0.1016	19.36	4	4.2e-05
Figure 6e
Figure 6f
		AbTir IPTG+		AbTir-E/A IPTG+			Paired t test
		P1+	P1-	P1+	P1-		P value	0.0505
	rep-1	1.527	0.528	2.291	0.428		P value summary	ns
	rep-2	1.707	0.625	2.101	0.325		Significantly different (P < 0.05)?	No
	rep-3	1.984	0.382	2.388	0.582		One- or two-tailed P value?	Two-tailed
							t, df	t=4.278, df=2
							Number of pairs	3

## Sheet: Fig-7
Figure 7b
		elution buffer	TcpA	TcpA E/A	TcpO	TcpO E/A		Mann Whitney test (TcpA vs. elution buffer)			Mann Whitney test (TcpA vs. TcpA-E/A)			Mann Whitney test (TcpO vs. elution buffer)			Mann Whitney test (TcpO vs. TcpO-E/A)
	rep-1	2.763	0.584	2.6689	1.648	2.7893		P value	0.0079		P value	0.0079		P value	0.0079		P value	0.0079
	rep-2	2.77	0.6143	2.2314	1.6399	2.7312		P value summary	**		P value summary	**		P value summary	**		P value summary	**
	rep-3	2.3865	0.5	2.3289	1.5874	2.4762		One- or two-tailed P value?	Two-tailed		One- or two-tailed P value?	Two-tailed		One- or two-tailed P value?	Two-tailed		One- or two-tailed P value?	Two-tailed
	rep-4	2.6754	0.7	2.4049	1.3805	2.5292		Sum of ranks in column A,B	40 , 15		Sum of ranks in column A,B	15, 40		Sum of ranks in column A,B	40 , 15		Sum of ranks in column A,B	40 , 15
	rep-5	2.4457	0.3972	2.365	1.8074	2.4489		Mann-Whitney U	0		Mann-Whitney U	0		Mann-Whitney U	0		Mann-Whitney U	0
								Difference between medians			Difference between medians			Difference between medians			Difference between medians
								Median of column "elution buffer"	2.675, n=5		Median of column "TcpA"	0.5840, n=5		Median of column "elution buffer"	2.675, n=5		Median of column "TcpO"	1.640, n=5
								Median of column "TcpA"	0.5840, n=5		Median of column "TcpA-E/A"	2.365, n=5		Median of column "TcpO"	1.640, n=5		Median of column "TcpO-E/A"	2.529, n=5
Figure 7e
		elution buffer	AbTir	HopAM1	HopAM1 E/A			Mann Whitney test (AbTir vs. elution buffer)			Mann Whitney test (HopAM1 vs. elution buffer)			Mann Whitney test (HopAM1-E/A vs. ellution buffer)
	rep-1	4.028	0.259	2.033	4.047			P value	0.0079		P value	0.0079		P value	0.6905
	rep-2	3.978	0.373	1.594	4.002			P value summary	**		P value summary	**		P value summary	**
	rep-3	4.321	0.277	2.332	4.435			One- or two-tailed P value?	Two-tailed		One- or two-tailed P value?	Two-tailed		One- or two-tailed P value?	Two-tailed
	rep-4	3.9	0.482	1.728	5.404			Sum of ranks in column A,B	40 , 15		Sum of ranks in column A,B	15, 40		Sum of ranks in column A,B	40 , 15
	rep-5	4.1	0.343	1.948	3.621			Mann-Whitney U	0		Mann-Whitney U	0		Mann-Whitney U	0
								Difference between medians			Difference between medians			Difference between medians
								Median of column "elution buffer"	4.028, n=5		Median of column "elution buffer"	4.028, n=5		Median of column "elution buffer"	4.028, n=5
								Median of column "AbTir"	0.343, n=5		Median of column "HopAM1"	1.948, n=5		Median of column "HopAM1-E/A"	4.047, n=5
Figure 7c						Figure 7d
Figure 7f

## Sheet: Suppl-Fig2
Supplementary Figure 2b																	AbTir			BtTir			TcpC-TIR			BtpA			TcpF			PdTir			TirS
		AbTir IPTG+	AbTIir IPTG-	BtTir IPTG+	BtTir IPTG-	TcpC-TIR IPTG+	TcpC-TIR IPTG-	BtpA IPTG+	BtpA IPTG-	TcpF IPTG+	TcpF IPTG-	PdTir IPTG+	PdTir IPTG-	TirS IPTG+	TirS PTG-		Mann Whitney test (IPTG+ vs.IPTG-)			Mann Whitney test (IPTG+ vs.IPTG-)			Mann Whitney test (IPTG+ vs.IPTG-)			Mann Whitney test (IPTG+ vs.IPTG-)			Mann Whitney test (IPTG+ vs.IPTG-)			Mann Whitney test (IPTG+ vs.IPTG-)			Mann Whitney test (IPTG+ vs.IPTG-)
	rep-1	0.6032	3.3201	0.9946	3.9872	1.2356	3.5263	0.2374	3.5527	1.783	4.2134	0.5283	3.2718	1.5536	3.2019		P value	0.0079		P value	0.0079		P value	0.0079		P value	0.0079		P value	0.0079		P value	0.0079		P value	0.0079
	rep-2	0.3779	3.889	0.7823	3.8723	1.2123	3.2203	0.4251	3.8782	1.7763	4.2982	0.4738	3.3648	1.0324	3.2094		P value summary	**		P value summary	**		P value summary	**		P value summary	**		P value summary	**		P value summary	**		P value summary	**
	rep-3	0.3418	3.2126	0.9362	3.5628	1.0829	3.3412	0.3092	3.2534	1.5632	4.3293	0.6374	3.2839	1.3214	3.3764		One- or two-tailed P value?	Two-tailed		One- or two-tailed P value?	Two-tailed		One- or two-tailed P value?	Two-tailed		One- or two-tailed P value?	Two-tailed		One- or two-tailed P value?	Two-tailed		One- or two-tailed P value?	Two-tailed		One- or two-tailed P value?	Two-tailed
	rep-4	0.5883	3.9213	0.8516	3.5273	0.9732	3.5564	0.5974	3.7283	1.9732	3.9999	0.4273	3.7394	0.9789	3.637		Sum of ranks in column A,B	15, 40		Sum of ranks in column A,B	15, 40		Sum of ranks in column A,B	15, 40		Sum of ranks in column A,B	15, 40		Sum of ranks in column A,B	15, 40		Sum of ranks in column A,B	15, 40		Sum of ranks in column A,B	15, 40
	rep-5	0.4679	4.1098	0.6824	3.0522	0.8901	3.552	0.4009	3.9234	1.8729	4.8293	0.3928	3.9291	1.2203	3.4156		Mann-Whitney U	0		Mann-Whitney U	0		Mann-Whitney U	0		Mann-Whitney U	0		Mann-Whitney U	0		Mann-Whitney U	0		Mann-Whitney U	0
																	Difference between medians			Difference between medians			Difference between medians			Difference between medians			Difference between medians			Difference between medians			Difference between medians
																	Median of column "IPTG+"	0.4679, n=5		Median of column "IPTG+"	0.8516, n=5		Median of column "IPTG+"	1.083, n=5		Median of column "IPTG+"	0.4009, n=5		Median of column "IPTG+"	1.783, n=5		Median of column "IPTG+"	0.4738, n=5		Median of column "IPTG+"	1.220, n=5
Supplementary Figure 2c		elution-buffer	AbTir	BtTir	TcpC-TIR	BtpA	TcpF	PdTir	TirS								Median of column "IPTG-"	3.889, n=5		Median of column "IPTG-"	3.563, n=5		Median of column "IPTG-"	3.526, n=5		Median of column "IPTG-"	3.728, n=5		Median of column "IPTG-"	4.298, n=5		Median of column "IPTG-"	3.365, n=5		Median of column "IPTG-"	3.376, n=5
	rep-1	3.8932	0.4029	1.8293	2.3292	0.5019	2.0903	0.5503	1.392
	rep-2	3.9023	0.3779	1.9203	2.4723	0.4679	2.2952	0.3029	1.5948
	rep-3	4.102	0.5783	2.2205	2.1934	0.6293	1.9902	0.492	1.0293
		AbTir			BtTir			TcpC-TIR			BtpA			TcpF
		Unpaired t test			Unpaired t test			Unpaired t test			Unpaired t test			Unpaired t test
		P value	<0.0001		P value	0.0001		P value	0.0001		P value	<0.0001		P value	<0.0001
		P value summary	****		P value summary	***		P value summary	***		P value summary	****		P value summary	****
		Significantly different (P < 0.05)?	Yes		Significantly different (P < 0.05)?	Yes		Significantly different (P < 0.05)?	Yes		Significantly different (P < 0.05)?	Yes		Significantly different (P < 0.05)?	Yes
		One- or two-tailed P value?	Two-tailed		One- or two-tailed P value?	Two-tailed		One- or two-tailed P value?	Two-tailed		One- or two-tailed P value?	Two-tailed		One- or two-tailed P value?	Two-tailed
		t, df	t=37.84, df=4		t, df	t=14.48, df=4		t, df	t=15.49, df=4		t, df	t=40.87, df=4		t, df	t=16.33, df=4
		PdTir			TirS
		Unpaired t test			Unpaired t test
		P value	<0.0001		P value	0.0001
		P value summary	****		P value summary	***
		Significantly different (P < 0.05)?	Yes		Significantly different (P < 0.05)?	Yes
		One- or two-tailed P value?	Two-tailed		One- or two-tailed P value?	Two-tailed
		t, df	t=34.80, df=4		t, df	t=14.69, df=4

## Sheet: Suppl-Fig-3
Supplementary Figure 3

## Sheet: Suppl-Fig5
Supplementary Figure 5a							Supplementary Figure 5c
Supplementary Figure 5d							Supplementary Figure 5g

[truncated: 3 more sheets: Suppl-Fig12, Suppl-Fig13, Suppl-Fig16]
